# Supplementary material for: IL-33-mediated activation of mast cells is involved in the progression of imiquimod-induced psoriasis-like dermatitis
Source: Cell Commun Signal. 2023 Mar 9;21:52. doi: 10.1186/s12964-023-01075-7 (PMC9996901; doi:10.1186/s12964-023-01075-7)
Supplement: Supplementary file 3 — Additional file 2. Table S3. Differentially expressed genes [file 12964_2023_1075_MOESM3_ESM.xlsx]

## Sheet: Table S3
Differentially expressed genes
st_gene_id	gene_id	gene_symbol	tpm_Wsh/IMQ1	tpm_Wsh/IMQ2	tpm_Wsh/IMQ3	tpm_Wsh/Vas1	tpm_Wsh/Vas2	tpm_Wsh/Vas3	tpm_WT/IMQ1	tpm_WT/IMQ2	tpm_WT/IMQ3	tpm_WT/Vas1	tpm_WT/Vas2	tpm_WT/Vas3	read_count_Wsh/IMQ1	read_count_Wsh/IMQ2	read_count_Wsh/IMQ3	read_count_Wsh/Vas1	read_count_Wsh/Vas2	read_count_Wsh/Vas3	read_count_WT/IMQ1	read_count_WT/IMQ2	read_count_WT/IMQ3	read_count_WT/Vas1	read_count_WT/Vas2	read_count_WT/Vas3	average_tpm_Wsh/IMQ	average_tpm_Wsh/Vas	average_tpm_WT/IMQ	average_tpm_WT/Vas	average_read_count_Wsh/IMQ	average_read_count_Wsh/Vas	average_read_count_WT/IMQ	average_read_count_WT/Vas
G10090_32561	20115	Rps7	2413.8	1507.85	1829.46	1797.33	2308.42	1655.36	2081.19	2199.33	1929.58	2115.53	1857.62	1756.12	26850	18083	23812	19482	32226	13588	22626	25075	22622	19725	20165	17422	1917.04	1920.37	2070.03	1909.76	22915	21765.3	23441	19104
G10090_15366	20501	Slc16a1	21.99	23.62	25.17	10.52	4.55	11.9	20.65	20.51	20.62	15.74	11.84	10.85	1476	1699	1951	684	380	583	1334	1397	1456	877	770	651	23.5933	8.99	20.5933	12.81	1708.67	549	1395.67	766
G10090_11692	12428	Ccna2	38.73	31.5	28.53	33.12	37.53	44.17	33.32	30.79	27.48	43.45	45.55	52	1941	1692	1652	1608	2343	1617	1609	1567	1449	1808	2213	2328	32.92	38.2733	30.53	47	1761.67	1856	1541.67	2116.33
G10090_17909	57249	Gabrq	0.04	0.01	0.1	0.08	0.02	0.09	0.1	0.06	0.06	0.04	0.04	0.07	4	1	10	6	2	4	7	6	3	2	3	4	0.05	0.0633333	0.0733333	0.05	5	4	5.33333	3
G10090_20425	406220	Krt77	0.3	0.93	0.17	237.77	375.39	2175.62	5.43	8.88	1.95	178.66	272.24	832.58	13	36	6	8509	17793	61849	185	336	76	5313	9632	29136	0.466667	929.593	5.42	427.827	18.3333	29383.7	199	14693.7
G10090_14637	171285	Havcr2	2.25	2.47	3.25	1.98	0.43	0.69	1.94	2.73	1.46	1.22	1.61	1.02	89	105	149	76	21	20	74	110	61	40	62	36	2.65667	1.03333	2.04333	1.28333	114.333	39	81.6667	46
G10090_8365	225058	Gm4832	1.11	0	0.18	0	0	0	0	0	0	0	0	0	5	0	1	0	0	0	0	0	0	0	0	0	0.43	0	0	0	2	0	0	0
G10090_15380	52430	Echdc2	23.92	15.97	15.88	19.27	29.5	34.89	17.34	18.34	18.69	18.2	25.47	26.05	398	289	306	328	640	449	281	322	339	255	423	409	18.59	27.8867	18.1233	23.24	331	472.333	314	362.333
G10090_30608	332397	Nanos1	1.32	0.62	0.54	0.59	0.38	0.56	0.99	0.5	0.74	0.55	0.84	0.49	78	39	37	34	28	24	56	30	46	27	48	26	0.826667	0.51	0.743333	0.626667	51.3333	28.6667	44	33.6667
G10090_31315	381667	Lrcol1	0	0	0	0	0	0	0.11	0	0	0	0.11	0	0	0	0	0	0	0	1	0	0	0	1	0	0	0	0.0366667	0.0366667	0	0	0.333333	0.333333
G10090_11099	15465	Hrh1	0.31	0.74	0.48	0.73	0.46	0.66	0.8	0.72	0.91	1.06	0.91	1.01	15	38	26	36	26	22	36	34	47	41	40	42	0.51	0.616667	0.81	0.993333	26.3333	28	39	41
G10090_10411	14633	Gli2	11.37	2.06	2.21	8.5	4.72	20.37	8.07	5.99	3.05	13.11	13.1	9.37	1181	229	263	853	610	1539	806	631	334	1117	1318	870	5.21333	11.1967	5.70333	11.86	557.667	1000.67	590.333	1101.67
G10090_2123	74486	Osbpl10	1.95	1.61	1.58	1.96	1.12	1.91	1.6	1.36	1.4	1.96	1.44	1.42	97	86	63	83	58	70	75	67	65	83	75	64	1.71333	1.66333	1.45333	1.60667	82	70.3333	69	74
G10090_8180	22329	Vcam1	1.96	3.7	1.3	1.78	0.68	2.22	3.87	4.76	3.58	2.98	2.72	1.75	99	200	76	87	43	82	188	244	190	125	133	79	2.32	1.56	4.07	2.48333	125	70.6667	207.333	112.333
G10090_1701	19893	Rpgr	1.28	0.8	0.67	2.18	1.38	2.25	1.4	1.06	1.35	1.18	1.75	2.91	54	35	32	86	70	67	55	45	58	40	69	107	0.916667	1.93667	1.27	1.94667	40.3333	74.3333	52.6667	72
G10090_30770	56389	Stx5a	45.62	43.63	36.75	61.3	43.45	66.54	46.07	48.88	42.96	55.86	59.21	69.01	1190	1214	1125	1554	1412	1303	1176	1290	1178	1207	1504	1607	42	57.0967	45.97	61.36	1176.33	1423	1214.67	1439.33
G10090_9804	19265	Ptprcap	1.83	7.4	3.68	8.85	5.58	10.65	11.22	12.92	6.14	10.53	11.7	5.93	17	74	40	80	65	73	102	123	60	82	106	49	4.30333	8.36	10.0933	9.38667	43.6667	72.6667	95	79
G10090_14640	12143	Blk	0	0.5	0.22	0.64	0.07	0.46	0.35	0.25	0.29	0.34	0.2	0.38	0	19	9	22	3	12	12	9	11	10	7	12	0.24	0.39	0.296667	0.306667	9.33333	12.3333	10.6667	9.66667
G10090_8650	64435	Fcamr	1.89	1.37	1.26	1.63	0.86	2.99	1.19	1.05	1.87	0.8	1.22	1.52	98	98	81	109	54	154	81	70	122	45	77	105	1.50667	1.82667	1.37	1.18	92.3333	105.667	91	75.6667
G10090_10908	241158	Ankmy1	0.06	0.04	0.04	0.11	0.1	0.03	0.04	0.02	0.03	0.07	0.08	0.16	4	2	2	7	8	1	2	1	2	4	5	9	0.0466667	0.08	0.03	0.103333	2.66667	5.33333	1.66667	6
G10090_4131	246694	Hps5	4.11	3.46	3.13	5.22	3.38	7.85	4.91	4.85	4.42	4.92	4.87	7.87	291	261	250	352	286	401	330	341	330	286	330	489	3.56667	5.48333	4.72667	5.88667	267.333	346.333	333.667	368.333
G10090_20925	246256	Fcgr4	28.06	39.97	35.67	8.73	0.66	3.45	17.72	25.8	14.67	6.82	9.5	1.56	443	679	656	134	13	40	272	416	244	90	146	22	34.5667	4.28	19.3967	5.96	592.667	62.3333	310.667	86
G10090_10288	18569	Pdcd4	52.87	9.5	10.57	66.86	45.38	68.58	29.99	30.91	14.6	38.56	53.23	105.49	1772	337	401	2124	1826	1626.04	955	1041	504	1044	1695	3107	24.3133	60.2733	25.1667	65.76	836.667	1858.68	833.333	1948.67
G10090_5371	64424	Polr1e	5.62	4.78	4.45	6.33	5.57	6.24	5.73	4.55	3.74	4.85	4.82	7.07	297	271	272	324	367	241	292	244	208	213	247	334	4.95	6.04667	4.67333	5.58	280	310.667	248	264.667
G10090_301	77128	Crebrf	2.67	1.55	2.38	3.49	1.34	4.29	2.56	2.78	1.62	2.56	3.15	2.86	310	192	320	392	194	363	286	327	198	247	355	296	2.2	3.04	2.32	2.85667	274	316.333	270.333	299.333
G10090_4235	70584	Pak4	24.69	23.1	28.12	40.38	22.87	41.7	23.22	24.11	20.47	25.52	40.97	37.8	1049	1053	1385	1667	1213	1295	953	1042	917	901	1688	1437	25.3033	34.9833	22.6	34.7633	1162.33	1391.67	970.667	1342
G10090_16837	22375	Wars	23.76	24.34	19.74	30.05	17.31	24.52	26.31	24.64	20.35	36.37	32.68	31.33	975	1063	918	1187	867	722	1028	1016	872	1218	1283	1129	22.6133	23.96	23.7667	33.46	985.333	925.333	972	1210
G10090_18285	317750	Slc24a5	0	0	0	0	0	0	3.66	4.42	0.28	6.16	9.69	37.55	0	0	0	0	0	0	96	122	8	139	255	909	0	0	2.78667	17.8	0	0	75.3333	434.333
G10090_9713	63993	Slc5a7	0.04	0.01	0	0	0.07	0.27	0.21	0.1	0.06	0.18	0.18	0.1	3	1	0	0	7	15	15	8	5	11	13	7	0.0166667	0.113333	0.123333	0.153333	1.33333	7.33333	9.33333	10.3333
G10090_14887	18605	Enpp1	3.68	1.6	1.39	4.48	1.85	3.27	1.78	2.02	2.17	2.47	3.46	4.13	379	176	168	445	242	250	180	214	239	215	349	387	2.22333	3.2	1.99	3.35333	241	312.333	211	317
G10090_668	77422	C330018D20Rik	1.94	3.07	1.71	2.92	3.78	3.59	3.83	3.07	3.39	4.48	3.86	5.46	51	91	50	98	147	91	113	95	99	111	120	141	2.24	3.43	3.43	4.6	64	112	102.333	124
G10090_24476	18655	Pgk1	226.85	379.66	390.08	154.98	113.86	142.84	233.92	229.87	336.19	169.77	114.78	165.31	5688	10221	11343	3771	3564	2624	5674	5868	8873	3544	2795	3701	332.197	137.227	266.66	149.953	9084	3319.67	6805	3346.67
G10090_687	23947	Mid2	5.64	5.33	4.27	6.57	2.8	7.17	6.52	6.01	5.2	4.85	4.69	6.51	541	547	478	613	334	501	597	586	524	386	437	556	5.08	5.51333	5.91	5.35	522	482.667	569	459.667
G10090_4465	320438	Alg6	1.66	2.07	1.45	1.42	1.27	2.81	2.07	2.77	1.76	2.16	1.82	3.12	69	89	64	55	62	87	84	110	76	69	75	107	1.72667	1.83333	2.2	2.36667	74	68	90	83.6667
G10090_4126	72500	Ier5l	54.34	35.51	38.78	21.93	26.18	39.13	28.39	23.85	28.44	28.36	38.77	22.57	1138	799	943	446	685	601	576	509	627	495	789	422	42.8767	29.08	26.8933	29.9	960	577.333	570.667	568.667
G10090_29534	71764	C2cd2l	8.22	8.85	8.71	11.02	7.3	12.36	10.25	9.04	8.3	8.93	10.39	9.74	539	622	660	700	596	592	647	602	573	486	660	571	8.59333	10.2267	9.19667	9.68667	607	629.333	607.333	572.333
G10090_4564	56874	Rnf32	0.58	0.09	0.12	0.56	1.31	1.84	0.57	0.28	0.04	0.79	1.26	1.33	16	3	3	19	39	37	19	7	3	19	35	31	0.263333	1.23667	0.296667	1.12667	7.33333	31.6667	9.66667	28.3333
G10090_2659	432600	Gm11568	16.5	0	0	87.27	148.79	15.34	0.38	0.86	0	0.61	5.12	57.83	232.31	0	0	1195.39	2623.64	158.89	5.15	12.4	0	6	70.18	726.42	5.5	83.8	0.413333	21.1867	77.4367	1325.97	5.85	267.533
G10090_16218	232798	Leng8	22.11	13.74	25.88	26.61	27.88	145.01	22.92	16.73	17.79	17.33	35.54	75.43	1444	912	1836	1644	2226	7159	1413	1052	1193	883	2183	4592	20.5767	66.5	19.1467	42.7667	1397.33	3676.33	1219.33	2552.67
G10090_28327	107271	Yars	24.69	22.07	21.11	36.31	23.59	26.59	28.12	25.38	22.97	26.13	26.38	38.05	848	813	839	1209	1010	668	932	886	830	746	879	1167	22.6233	28.83	25.49	30.1867	833.333	962.333	882.667	930.667
G10090_10057	56198	Heyl	5.03	1.57	0.54	12.39	7.01	13.66	6.6	5.04	3.36	10.67	10.26	12.68	346	116	43	825	600	686	437	352	243	609	684	779	2.38	11.02	5	11.2033	168.333	703.667	344	690.667
G10090_6817	19693	Reg2	0	0	0	0	0	0	0.3	0	0.42	0	0	0	0	0	0	0	0	0	2	0	3	0	0	0	0	0	0.24	0	0	0	1.66667	0
G10090_15361	239554	Foxred2	2.4	2.07	2.44	3.02	2.12	6.21	3.22	3.81	1.81	3.69	4.52	3.5	179	164	207	220	195	356	228	288	142	226	326	237	2.30333	3.78333	2.94667	3.90333	183.333	257	219.333	263
G10090_31012	66074	Tmem167	7.22	4.54	3.2	5.33	4.8	5.01	6.58	6.26	5.24	5.76	4.67	6.5	1228	827	627	877	1015	621	1075	1079	937	812	769	988	4.98667	5.04667	6.02667	5.64333	894	837.667	1030.33	856.333
G10090_23832	13850	Ephx2	7.82	16.1	7.19	10.5	16.63	19.32	12.39	11.9	15.9	13.67	11.18	13.99	226	500	241	295	600	409	346	350	484	329	314	361	10.37	15.4833	13.3967	12.9467	322.333	434.667	393.333	334.667
G10090_33740	108755	Lyrm2	12.19	10.1	8.49	15.64	16.4	16.05	14.1	16.02	10.37	16.96	17.1	16.83	211	188	171	263	355	204	237	283	189	245	288	260	10.26	16.03	13.4967	16.9633	190	274	236.333	264.333
G10090_9323	78390	Pla2g4d	0.43	4.21	4.5	0.24	0	0.03	2.38	1.86	5.6	0.11	0.02	0.05	18	206	237	10	0	1	98	87	265	4	1	2	3.04667	0.09	3.28	0.06	153.667	3.66667	150	2.33333
G10090_4969	105014	Rdh14	19.2	14.17	13.77	14.51	16.56	18.78	16.29	16.5	15.44	22.72	17.47	17.23	372	295	310	273	401	267	306	326	315	367	329	298	15.7133	16.6167	16.0767	19.14	325.667	313.667	315.667	331.333
G10090_8049	223922	Atf7	9.75	7.73	6.73	10.46	3.94	15.51	10.04	9.81	8.04	9.58	9.91	11	983	896	834	1113	556	1271	1054	1104	931	901	1079	1087	8.07	9.97	9.29667	10.1633	904.333	980	1029.67	1022.33
G10090_5532	28006	Washc2	22.74	14.09	16.85	17.83	7.86	22.84	17.02	17.57	15.95	18.13	15.55	18.96	1466	980	1262	1117	636	1082	1060	1158	1087	975	978	1098	17.8933	16.1767	16.8467	17.5467	1236	945	1101.67	1017
G10090_9735	20390	Sftpd	0	0	0	0	0	0	0	0	0	0	0.06	0	0	0	0	0	0	0	0	0	0	0	1	0	0	0	0	0.02	0	0	0	0.333333
G10090_6786	21408	Zfp354a	0.59	0.33	0.14	0.44	0.37	0.85	0.68	0.43	0.3	0.6	0.56	0.8	36.86	21.76	10	27.08	29	39	40	27.29	20	30	33.69	44.73	0.353333	0.553333	0.47	0.653333	22.8733	31.6933	29.0967	36.14
G10090_7258	231807	Map11	6.59	13.13	10.69	11.38	9.88	17.88	9.71	10.13	9.45	6.85	12.19	16.71	242	517	454	405	452	480	344	378	365	209	434	548	10.1367	13.0467	9.76333	11.9167	404.333	445.667	362.333	397
G10090_3477	11717	Ampd3	12.28	13.43	15.63	13.67	4.8	15.86	14.26	13.09	16.86	9.87	9.87	12.25	752	872	1107	796	356	695	823	803	1079	499	582	654	13.78	11.4433	14.7367	10.6633	910.333	615.667	901.667	578.333
G10090_8210	76974	Urah	1059.86	2779.98	2362.23	700.86	337.22	334	1271.49	953.09	1538.56	285.08	321.15	455.03	7581	20923	19504	4723	2896	1723	8739	6944	11383	1657	2146	2816	2067.36	457.36	1254.38	353.753	16002.7	3114	9022	2206.33
G10090_19182	72040	Cdhr5	0.33	0.06	0.05	0.98	0.24	0.2	0.03	0.03	0.03	0.2	0.34	0.79	11	2	2	32	9	5	1	1	1	5	12	24	0.146667	0.473333	0.03	0.443333	5	15.3333	1	13.6667
G10090_3205	116848	Baz2a	16.64	12.52	12.93	25.33	8.83	32.72	16.59	14.28	12.55	14.44	19.1	28.64	2142	1734	1916	3169	1431	3082	2066	1885	1715	1544	2386	3302	14.03	22.2933	14.4733	20.7267	1930.67	2560.67	1888.67	2410.67
G10090_11699	218543	Srek1	8.97	7.08	5.96	8.19	8.03	25.52	11.61	8.85	7.7	8.61	11.76	17.36	612	482	436	531	636	1220	729	578	528	453	731	1054	7.33667	13.9133	9.38667	12.5767	510	795.667	611.667	746
G10090_32907	72632	Smim18	0	0	0	0	0.15	0.52	0	0	0	0	0	0.22	0	0	0	0	1	2	0	0	0	0	0	1	0	0.223333	0	0.0733333	0	1	0	0.333333
G10090_14112	217707	Coq6	11.59	14.69	11.55	23.54	22.81	27.61	22.83	25.81	17.21	29.68	31.47	28.58	249	339	288	491	612	435	475	565	389	531	658	548	12.61	24.6533	21.95	29.91	292	512.667	476.333	579
G10090_31334	240411	Loxhd1	0.01	0.02	0.01	0.01	0.02	0.01	0.03	0.04	0.03	0.03	0.06	0.03	1	3	1	1	3	1	4	5	4	3	7	3	0.0133333	0.0133333	0.0333333	0.04	1.66667	1.66667	4.33333	4.33333
G10090_3053	380928	Lmo7	8.07	7.25	5.78	13.29	8.08	23.55	10.42	8.08	7.74	14.4	14.75	22.72	641	623	540	1019	795	1374	820	668	670	987	1129	1603	7.03333	14.9733	8.74667	17.29	601.333	1062.67	719.333	1239.67
G10090_12435	320145	Sp8	0	0	0	0	0	0.04	0	0	0	0	0	0	0	0	0	0	0	2	0	0	0	0	0	0	0	0.0133333	0	0	0	0.666667	0	0
G10090_3159	19188	Psme2	141.96	190.44	150.37	176.43	178.09	172.27	241.74	293.71	203.21	293.45	277.19	211.4	1429.95	2068.4	1772.7	1732.81	2251.58	1284.44	2387.62	3038.48	2157.97	2482.35	2727.85	1899.34	160.923	175.597	246.22	260.68	1757.02	1756.28	2528.02	2369.85
G10090_20045	67510	Tvp23b	10.02	9.47	5.34	12.3	11.03	13.53	11.34	11.24	10.45	11.5	11.92	13.76	243	249	150	292	336	240	265	277	268	234	283	299	8.27667	12.2867	11.01	12.3933	214	289.333	270	272
G10090_6766	107686	Snrpd2	540.61	472.88	504.54	448.57	660.93	374.75	412.38	377.29	401.74	396.37	515.74	530.61	1997	1896	2275	1659	3173	1073	1554	1486	1567	1257	1907	1745	506.01	494.75	397.137	480.907	2056	1968.33	1535.67	1636.33
G10090_6896	74442	Sgms2	8.89	3.47	3.37	3.63	3.01	4.3	3.16	2.47	2.35	2.93	2.66	4.13	446	217	196	207	250	246	169	152	162	172	193	274	5.24333	3.64667	2.66	3.24	286.333	234.333	161	213
G10090_16704	110902	Chrna2	0.02	0.04	0.02	0	0.02	0.08	0	0	0	0.05	0	0.04	1	2	1	0	1	3	0	0	0	2	0	2	0.0266667	0.0333333	0	0.03	1.33333	1.33333	0	1.33333
G10090_14213	14852	Gspt1	29.74	29.55	25.67	36.47	19.39	30.4	32.78	27.94	27.52	27.87	28.97	36.31	3147	3349	3133	3735	2553	2346	3334	2997	3062	2445	2968	3432	28.32	28.7533	29.4133	31.05	3209.67	2878	3131	2948.33
G10090_4953	19280	Ptprs	15.19	7.34	5.83	18.9	12.3	42.63	13.69	14.33	8.44	21.03	31.42	25.93	1511	770	674	1856	1455	3047	1331	1451	906	1727	3080	2252	9.45333	24.61	12.1533	26.1267	985	2119.33	1229.33	2353
G10090_22330	237560	Lrrc10	0	0	0.05	0	0	0	0.06	0	0	0	0	0.06	0	0	1	0	0	0	1	0	0	0	0	1	0.0166667	0	0.02	0.02	0.333333	0	0.333333	0.333333
G10090_13532	234839	Piezo1	23.54	20.81	20.52	20.75	8.99	35.44	24.88	19.72	23.86	20.69	19.92	24.56	2477	2125	2439	2063	976	2563	2459	2102	2632	1730	1958	2068	21.6233	21.7267	22.82	21.7233	2347	1867.33	2397.67	1918.67
G10090_671	74450	Pank2	15.27	13.71	13.04	15.98	16.28	22.13	16.58	16.13	14.65	19.84	21.42	17.14	599	573	529	704	804	705	700	685	642	704	775	768	14.0067	18.13	15.7867	19.4667	567	737.667	675.667	749
G10090_33330	667277	C1rb	0.04	0.25	0.27	0.08	0.1	0.15	0.06	0.04	0.11	0	0	0	1.19	8.11	9.52	2.48	3.92	3.33	1.64	1.19	3.61	0	0	0	0.186667	0.11	0.07	0	6.27333	3.24333	2.14667	0
G10090_8658	433766	Trim63	5.97	2.6	12.84	5.14	4.65	16.43	12.06	7.65	9.15	20.24	7.72	9.52	152	71	388	130	151	306	304	203	251	439	185	209	7.13667	8.74	9.62	12.4933	203.667	195.667	252.667	277.667
G10090_19262	319178	H2bc3	1.43	0.26	0.7	0.57	0.89	0.37	2.79	2.16	1.87	0.99	1.14	1.91	5.04	1	3	2	4	1	10	8	7	3	4	6	0.796667	0.61	2.27333	1.34667	3.01333	2.33333	8.33333	4.33333
G10090_21475	100125586	Vmn2r2	0.03	0	0	0.01	0	0	0	0	0	0	0	0	1	0	0	0.18	0	0	0	0	0	0	0	0	0.01	0.00333333	0	0	0.333333	0.06	0	0
G10090_30019	110308	Krt5	2543.13	4156.85	4140.99	2822.01	1327.67	2884.3	2850.18	2512.68	3400.9	1734.31	1847.66	2179.8	79369	139203	149668	85412	51682	65874	85913	79754	111702	45015	55961	60753	3613.66	2344.66	2921.25	1920.59	122747	67656	92456.3	53909.7
G10090_2799	58187	Cldn10	7.9	2.9	3.06	30.42	37.89	40.39	17.58	16.75	8.07	48.67	36.5	55.58	86	34	39	323	519	324	187	187	93	444	388	539	4.62	36.2333	14.1333	46.9167	53	388.667	155.667	457
G10090_28917	66607	Ms4a4d	13.96	11.32	16.16	20.97	11.21	36.76	27.82	28.84	26.32	42.96	34.95	20.48	281	245	378	410	282	543	543	592	558	721	684	368	13.8133	22.98	27.66	32.7967	301.333	411.667	564.333	591
G10090_20314	331532	Tceal5	3.57	1.33	1.89	1.25	6.37	6.73	4.51	2.18	3.4	4.74	3.3	2.67	44.58	18	27.75	15.35	100.27	62.45	55.4	28.12	45	49.99	40.32	30	2.26333	4.78333	3.36333	3.57	30.11	59.3567	42.84	40.1033
G10090_26325	232146	Eva1a	14.97	6.98	5.75	14.43	8.06	7.18	6.96	6.66	5.87	8.15	8.4	10.09	363	181	162	339	243	127	163	165	149	165	197	218	9.23333	9.89	6.49667	8.88	235.333	236.333	159	193.333
G10090_32059	21941	Tnfrsf8	0.08	0.6	0.24	0.14	0.11	0.24	0.28	0.37	0.19	0.26	0.16	0.02	4	33	14	7	7	9	14	19	10	11	8	1	0.306667	0.163333	0.28	0.146667	17	7.66667	14.3333	6.66667
G10090_6462	72502	Cwf19l1	7.63	4.34	5.14	6.48	5.13	8.91	5.77	5.51	5.07	5.87	5.39	9.02	358	224	280	296	290	313	276	261	250	237	246	377	5.70333	6.84	5.45	6.76	287.333	299.667	262.333	286.667
G10090_21750	622404	Ccdc107	37.61	27.65	24.39	31.4	32.82	29.47	32.24	27.78	29.52	29.26	38.99	29.57	330	262	252	269	366	195	278	250	273	216	334	232	29.8833	31.23	29.8467	32.6067	281.333	276.667	267	260.667
G10090_19839	69256	Zfp397	4.15	2.07	2.13	3.41	2.32	6.77	3.8	3.6	2.72	2.97	4.07	5.12	378	205	235	302	259	439	335	334	265	221	373	395	2.78333	4.16667	3.37333	4.05333	272.667	333.333	311.333	329.667
G10090_15929	74522	Morc2a	11.94	6.77	8.54	9.58	5.23	16.38	8.06	7.98	6.78	8.39	8.99	11.64	964	557	789	731	489	928	631	638	565	563	690	818	9.08333	10.3967	7.60667	9.67333	770	716	611.333	690.333
G10090_18538	328833	Treml2	1.27	0.42	0.53	0.41	0.06	0.36	0.1	0.11	0.29	0.23	0.27	0.05	87	31	42	27	5	18	6	7	21	13	18	3	0.74	0.276667	0.166667	0.183333	53.3333	16.6667	11.3333	11.3333
G10090_11883	16526	Kcnk2	3.26	1.9	0.65	5.78	4.19	3.64	1.29	1.77	0.96	2.62	2.76	4.73	174	109	40	296	275	144	66	95	54	114	143	222	1.93667	4.53667	1.34	3.37	107.667	238.333	71.6667	159.667
G10090_7102	69806	Slc39a11	11.49	12.48	9.86	23.83	16.41	21.68	20.59	26.21	15.35	30.39	26.84	23.91	467	543	464	927	826	642	805	1076	659	1016	1056	864	11.2767	20.64	20.7167	27.0467	491.333	798.333	846.667	978.667
G10090_6142	52440	Tax1bp1	90.26	44.91	52.74	71.33	35.03	81.72	67.54	69.29	56	61.69	68.04	68.76	4374	2336	2955	3350	2113	2890	3153	3412	2854	2488	3197	2976	62.6367	62.6933	64.2767	66.1633	3221.67	2784.33	3139.67	2887
G10090_26139	107513	Ssr1	42.13	36.72	28.41	29.89	17.61	33.38	42.18	38.23	38.45	35.09	32.94	35.28	3553	3365	2752	2540	1973	2151	3436	3320	3433	2510	2728	2951	35.7533	26.96	39.62	34.4367	3223.33	2221.33	3396.33	2729.67
G10090_24064	54218	B3galt4	3.56	3.89	5.27	5.13	3.68	6.02	3.87	4.05	4.46	5.3	4.4	4.04	75	88	129	105	97	93	79	87	99	93	90	76	4.24	4.94333	4.12667	4.58	97.3333	98.3333	88.3333	86.3333
G10090_16443	99334	Zscan29	6.23	3.78	3.47	4.98	2.38	6.64	5.28	4.49	4.35	5.08	4.59	6.1	292	230	223	281	194	318	284	285	227	225	270	350	4.49333	4.66667	4.70667	5.25667	248.333	264.333	265.333	281.667
G10090_20873	66464	Taf12	22.15	23.97	19.48	28.83	29.11	26.21	26.2	20.95	23.33	28.73	28.42	33.12	386	450	397	490	636	336	445	373	430	421	482	517	21.8667	28.05	23.4933	30.09	411	487.333	416	473.333
G10090_8490	79565	Mettl27	3.59	2.73	2.41	7.51	6.36	8.54	2.94	4.08	3.12	6.42	6.1	6.18	144	114	110	291	317	251	112	164	133	212	239	221	2.91	7.47	3.38	6.23333	122.667	286.333	136.333	224
G10090_12842	18113	Nnmt	47.36	29.08	24.64	13.57	28.86	28.89	27.23	32.19	39.23	27.89	17.57	36.16	569	378	341	159	425	256	320	404	505	287	208	380	33.6933	23.7733	32.8833	27.2067	429.333	280	409.667	291.667
G10090_8850	56380	Arid3b	1.82	1.16	1.4	1.78	0.75	2.19	1.16	0.79	1.06	0.99	1.46	1.93	102	64	98	97	56	82	67	42	66	49	85	96	1.46	1.57333	1.00333	1.46	88	78.3333	58.3333	76.6667
G10090_6125	20439	Siah2	17.41	19.78	18.91	18.22	12.69	17.08	17.06	14.35	15.03	13.32	22.04	14.18	623	759	783	632	566	447	589	522	566	396	765	453	18.7	15.9967	15.48	16.5133	721.667	548.333	559	538
G10090_11899	13524	Adam18	0	0	0	0.03	0	0.04	0.09	0.03	0	0	0.12	0.17	0	0	0	1	0	1	3	1	0	0	4	5	0	0.0233333	0.04	0.0966667	0	0.666667	1.33333	3
G10090_18407	72324	Plxdc1	2.8	7.22	4.37	7.68	4.56	13.52	12.75	13.38	6.75	13.29	15.77	5.43	114	315	200	306	230	402	507	558	293	454	620	200	4.79667	8.58667	10.96	11.4967	209.667	312.667	452.667	424.667
G10090_10397	72077	Gcnt3	0.08	0	0.06	0	0.01	0	0	0	0	0	0	0	5	0	4	0	1	0	0	0	0	0	0	0	0.0466667	0.00333333	0	0	3	0.333333	0	0
G10090_7131	381760	Ssbp1	24.11	14.64	13.81	20.72	23.18	20.44	25.91	21.5	19.14	19.33	17.46	26.15	372	255	263	332	492	269	375	344	321	263	286	402	17.52	21.4467	22.1833	20.98	296.667	364.333	346.667	317
G10090_15690	74316	Isca2	44.57	28.42	26.52	33.4	37.99	34.71	38.42	26.79	28.62	38.48	33.77	38.41	429	295	299	314	460	247	363	265	290	311	318	330	33.17	35.3667	31.2767	36.8867	341	340.333	306	319.667
G10090_14832	12212	Chic1	0.14	0.11	0.02	0.22	0.15	0.62	0.13	0.37	0.39	0.29	0.49	0.52	16	13	2	24	21	52	14	27	19	28	29	53	0.09	0.33	0.296667	0.433333	10.3333	32.3333	20	36.6667
G10090_2473	433375	Creg1	36.67	67.21	50.63	62.3	37.32	53.88	62.17	80.55	68.4	74.62	70.2	54.64	1113	2189	1780	1834	1413	1197	1823	2487	2185	1884	2068	1481	51.5033	51.1667	70.3733	66.4867	1694	1481.33	2165	1811
G10090_4185	194952	Jmjd4	3.65	3.09	3.94	5.07	3.77	4.54	3.61	3.17	3.17	3.46	3.34	5.76	294	240	325	379	362	281	256	244	243	220	249	398	3.56	4.46	3.31667	4.18667	286.333	340.667	247.667	289
G10090_24943	71742	Ulk3	4.22	3.19	3.52	8.26	6.19	14.96	4.28	3.29	3.2	4.73	6.1	11.76	174	141	168	330	318	451	170	138	139	162	244	433	3.64333	9.80333	3.59	7.53	161	366.333	149	279.667
G10090_16635	22247	Umps	8.46	6.71	4.84	7.85	7.11	10.17	8.73	8.17	6.8	9.36	8.65	11.18	434	372	289	393	457	384	435	428	370	401	434	517	6.67	8.37667	7.9	9.73	365	411.333	411	450.667
G10090_33155	17898	Myl7	0	3.22	1.14	0	0	0	0.59	0.94	2.4	0.92	0	0	0	18	7	0	0	0	3	5	13	4	0	0	1.45333	0	1.31	0.306667	8.33333	0	7	1.33333
G10090_17095	19712	Rest	4.35	1.83	2.31	3.05	1.76	5.31	2.95	2.53	2.11	2.58	3.31	3.33	446	189	252	300	237	393	281	268	226	215	316	319	2.83	3.37333	2.53	3.07333	295.667	310	258.333	283.333
G10090_7706	17281	Fyco1	8.08	6.66	6.93	9.33	3.72	21.9	13.82	10.89	11.4	19.2	11.71	10.5	978	866	972	1098	565	1947	1612	1344	1460	1939.03	1379	1143	7.22333	11.65	12.0367	13.8033	938.667	1203.33	1472	1487.01
G10090_24375	67657	Rabl3	5.77	6.13	4.4	6.06	4.23	6.82	5.97	5.01	4.51	5.32	4.78	6.58	163	186	144	166	149	141	163	144	134	125	131	166	5.43333	5.70333	5.16333	5.56	164.333	152	147	140.667
G10090_9889	18028	Nfib	12.81	6.23	4.1	15.28	16.18	25.37	13.28	13.23	7.84	16.76	19.1	26.23	1833	949	658	2111	2848	2632	1826	1911	1181	1985	2663	3319	7.71333	18.9433	11.45	20.6967	1146.67	2530.33	1639.33	2655.67
G10090_18243	12504	Cd4	0.87	3.71	1.21	2.21	0.64	2.08	4.59	5.64	4.1	2.92	6.53	1.57	40	181	64	98	36	69	202	259	197	110	288	64	1.93	1.64333	4.77667	3.67333	95	67.6667	219.333	154
G10090_9498	67230	Zfp329	0.82	0.51	0.5	1.41	0.91	2.65	1.12	0.89	0.72	0.99	1.4	2.22	95	61	63	159	132	222.29	122	102	91	90	145	233	0.61	1.65667	0.91	1.53667	73	171.097	105	156
G10090_5503	269389	Tox2	1.46	0.76	0.61	0.69	0.42	1	0.95	1.16	1.08	0.75	1.67	0.56	63	35	30	29	22	32	38	51	48	27	70	22	0.943333	0.703333	1.06333	0.993333	42.6667	27.6667	45.6667	39.6667
G10090_20130	319480	Itga11	1.53	2.09	0.71	3.62	2.01	5.22	5.67	6.49	4.04	6.47	6.51	5.32	115	169	62	264	188	287	411	496	320	404	475	358	1.44333	3.61667	5.4	6.1	115.333	246.333	409	412.333
G10090_26541	59288	Dctn5	36.38	35.36	26.15	41.71	42.01	50.26	39.76	44.75	38.52	45.7	42.02	57.21	740	773	618	824	1068	750	784	928	825	775	831	1039	32.63	44.66	41.01	48.31	710.333	880.667	845.667	881.667
G10090_8967	67210	Gatad1	37.3	26.4	22.54	29.68	32.71	35.44	33.44	28.5	26.93	34.95	30.9	33.41	1370	1040	958	1057	1498	952	1185	1064	1041	1067	1101	1096	28.7467	32.61	29.6233	33.0867	1122.67	1169	1096.67	1088
G10090_20912	66882	Bzw1	113.54	83.11	79.16	81.7	46.6	78.77	98.69	84.42	80.23	77.7	67.35	90.04	6596	5159	5322	4606	3361	3312	5493	4932	4912	3746	3779	4682	91.9367	69.0233	87.78	78.3633	5692.33	3759.67	5112.33	4069
G10090_11245	101055939	Gm4869	0.02	0	0	0	0.02	0.03	0.02	0	0	0.05	0.02	0.02	1	0	0	0	1	1	1	0	0	2	1	1	0.00666667	0.0166667	0.00666667	0.03	0.333333	0.666667	0.333333	1.33333
G10090_21703	109663	Hoxc11	1.35	0.09	0.16	0.4	0.38	0.91	0.79	0.38	1.1	0.92	0	0	14	1	2	4	5	7	8	4	12	8	0	0	0.533333	0.563333	0.756667	0.306667	5.66667	5.33333	8	2.66667
G10090_12134	75106	4930519F16Rik	0	0.07	0	0	0	0.05	0	0	0	0	0	0.08	0	1	0	0	0	1	0	0	0	0	0	2	0.0233333	0.0166667	0	0.0266667	0.333333	0.333333	0	0.666667
G10090_12868	18479	Pak1	17.17	13.77	12.6	18.84	9.98	18.64	13.6	14.24	11.51	13.75	15.74	13.42	797	669	661	849	570	626	594	658	549	525	702	554	14.5133	15.82	13.1167	14.3033	709	681.667	600.333	593.667
G10090_11816	14534	Kat2a	37.09	25.87	26.96	34.04	27.41	45.08	26.44	23.49	21.6	29.82	34.35	36.68	1666	1244	1398	1484	1538	1492	1147	1072	1020	1112	1497	1482	29.9733	35.51	23.8433	33.6167	1436	1504.67	1079.67	1363.67
G10090_2070	66126	Elof1	124.34	132.44	128.38	143.21	138.25	98.63	114.3	117.86	115.27	126.4	128.75	139.37	1313	1504	1584	1463	1835	794	1181	1276	1279	1126	1331	1316	128.387	126.697	115.81	131.507	1467	1364	1245.33	1257.67
G10090_22265	13803	Enc1	10.6	6.2	5.4	17.72	8.4	17.46	10.68	9.4	7.44	11.02	16.34	16.81	766	481	450	1241	757	920	742	688	566	660	1143	1085	7.4	14.5267	9.17333	14.7233	565.667	972.667	665.333	962.667
G10090_23857	74365	Lonrf3	0.88	0.35	0.37	0.74	0.65	0.91	0.86	1.01	0.54	1.04	1.19	1.45	101	43	49	82	92	76	95	117	65	99	132	148	0.533333	0.766667	0.803333	1.22667	64.3333	83.3333	92.3333	126.333
G10090_13034	52592	Brms1l	6.75	5.76	3.31	8.35	8.59	16.28	9.9	8.66	6.64	10.91	9.54	12	250	229	142	300	397	441	354	326	259	336	343	397	5.27333	11.0733	8.4	10.8167	207	379.333	313	358.667
G10090_6303	22040	Trex1	62.73	73.78	86.48	43.68	29.75	69.01	50.89	52.12	59.35	51.33	68.64	41.35	801	1011	1286	543	477	649	633	679	797	548	853	471	74.33	47.48	54.12	53.7733	1032.67	556.333	703	624
G10090_18465	22385	Baz1b	14.66	13.02	11.23	17.29	7.68	23.59	17.34	16.1	13.56	19.4	20.59	19.62	1460	1388	1290	1666	951	1714	1659	1625	1420	1601	1985	1746	12.97	16.1867	15.6667	19.87	1379.33	1443.67	1568	1777.33
G10090_8086	239827	Pigz	0.66	1.61	0.54	0.84	0.52	2.29	1.46	2.43	2.99	1.6	2.66	1.27	24	55	20	26	21	54	46	79	98	42	83	37	0.936667	1.21667	2.29333	1.84333	33	33.6667	74.3333	54
G10090_8534	20583	Snai2	40.6	12.47	19.17	21.96	14.03	26.45	20.22	17.23	20.21	16.55	18.75	26.38	1153	380	631	605	497	550	555	498	604	391	517	669	24.08	20.8133	19.22	20.56	721.333	550.667	552.333	525.667
G10090_2197	19261	Sirpa	61.99	71.82	51.68	36.13	16.24	42.63	49.02	61.02	49.33	33.14	38	28.53	3414	4328	3388	1936	1105	1709	2603	3402	2869	1525	2031	1371	61.83	31.6667	53.1233	33.2233	3710	1583.33	2958	1642.33
G10090_9585	11775	Ap3b2	0.12	0.16	0.02	0.25	0.21	0.34	0.11	0.12	0.15	0.04	0.36	0.33	7	10	1	14	15	14	6	7	9	2	20	17	0.1	0.266667	0.126667	0.243333	6	14.3333	7.33333	13
G10090_12027	78245	Acbd7	0	0.43	0.11	0	0.18	0	0	0.12	0.22	0.28	0	0	0	2	1	0	1	0	0	1	1	1	0	0	0.18	0.06	0.113333	0.0933333	1	0.333333	0.666667	0.333333
G10090_8988	140477	Dmbx1	0	0	0	0	0.01	0.05	0	0	0	0	0	0.02	0	0	0	0	1	2	0	0	0	0	0	1	0	0.02	0	0.00666667	0	1	0	0.333333
G10090_16211	22371	Vwf	6.81	5.33	4.57	3.17	0.8	6.31	13.6	10.78	9.61	10.44	7.89	1.8	942	790	729	424	137	631	1807	1511	1397	1188	1056	221	5.57	3.42667	11.33	6.71	820.333	397.333	1571.67	821.667
G10090_17626	229697	Cym	0.32	0.48	0.06	0.13	0	0	0.2	0.13	0.24	0	0.13	0	5	8	1	2	0	0	3	2	4	0	2	0	0.286667	0.0433333	0.19	0.0433333	4.66667	0.666667	3	0.666667
G10090_5263	243547	Grip2	0.71	0.87	0.99	0.96	0.75	1.66	1.08	0.71	1.05	1.43	1.09	1.16	56	74	90	73	74	95	82	57	87	94	83	83	0.856667	1.12333	0.946667	1.22667	73.3333	80.6667	75.3333	86.6667
G10090_12919	330812	Rnf150	2.68	1.87	1.33	1.62	0.79	2.21	2.12	2.32	2.35	2.25	1.82	1.82	332	304	197	238	150	245	309	358	315	283	243	230	1.96	1.54	2.26333	1.96333	277.667	211	327.333	252
G10090_13216	268417	Zkscan17	21.25	9.7	11.63	12.43	11.64	19.14	12.27	12.33	9.73	15.84	18.07	14.13	1175	577	757	678	811	798	676	692	578	730	985	685	14.1933	14.4033	11.4433	16.0133	836.333	762.333	648.667	800
G10090_6541	15354	Hmgb3	28.21	13.92	17.23	32.77	39.72	41.15	25.22	20.17	14.85	34.29	33.39	55.98	653	338	458	716	1119	695	554	461	357	644	740	1128	19.7867	37.88	20.08	41.22	483	843.333	457.333	837.333
G10090_3866	215193	Utp25	3.82	3.46	2.68	6.26	3.09	7.44	4.39	4.02	2.81	5.5	5.33	7.37	166	192	155	296	199	273	205	194	142	212	265	336	3.32	5.59667	3.74	6.06667	171	256	180.333	271
G10090_11517	19214	Ptgdr	0.17	0.1	0.04	0.18	0.03	0.17	0.13	0.02	0.06	0.13	0.28	0.02	8	5	2	8	2	6	6	1	3	5	13	1	0.103333	0.126667	0.07	0.143333	5	5.33333	3.33333	6.33333
G10090_25595	14784	Grb2	45.17	40.6	35.77	37.89	19.87	38.22	37.56	36.38	32.49	36.96	33.71	32.85	1777	1713	1628	1445	974	1099	1425	1454	1345	1208	1286	1154	40.5133	31.9933	35.4767	34.5067	1706	1172.67	1408	1216
G10090_9879	19207	Ptch2	5.11	1.53	1.72	20.56	14.32	57.03	15.13	11.17	4.25	29.78	25.57	19.54	400	128	155	1558	1395	3257	1139	887	350	1933	1938	1366	2.78667	30.6367	10.1833	24.9633	227.667	2070	792	1745.67
G10090_20737	70611	Fbxo33	9.44	6.11	5.88	7	4.79	7.06	6.54	6.53	6.62	5.91	5.96	7.99	492.86	343	355	353	309	272	330	342	361	256	303	368	7.14333	6.28333	6.56333	6.62	396.953	311.333	344.333	309
G10090_19541	101055745	Gm29721	0.07	0	0.07	0	0	0	0.1	0	0.07	0	0.06	0	1.16	0	1.47	0	0	0	1.15	0	1.19	0	1.06	0	0.0466667	0	0.0566667	0.02	0.876667	0	0.78	0.353333
G10090_6628	73469	Rnf38	9.47	5.4	6.02	10.16	5.88	17.15	7.95	7.64	6.11	9	10.03	14.09	744	455	549	777	580	985	600	609	501	587	766	985	6.96333	11.0633	7.23333	11.04	582.667	780.667	570	779.333
G10090_7672	100503915	Smpd5	0.94	1	0.98	0.66	0.62	0.89	0.75	0.83	0.44	0.74	0.51	0.52	25	28	30	17	20	17	19	22	12	16	13	12	0.973333	0.723333	0.673333	0.59	27.6667	18	17.6667	13.6667
G10090_15838	270599	Gm648	0	0	0.08	0	0	0.27	0	0	0.19	0.12	0	0	0	0	1	0	0	2	0	0	2	1	0	0	0.0266667	0.09	0.0633333	0.04	0.333333	0.666667	0.666667	0.333333
G10090_22039	106766	Stap2	13.03	36.02	35.16	23.04	18.6	35.21	26.57	33.38	34.39	23.21	20.94	26.38	307	914	959	529	550	611	604	803	851	457	481	556	28.07	25.6167	31.4467	23.51	726.667	563.333	752.667	498
G10090_33048	243510	Ccdc142	1	1.09	1.03	1.75	1.03	4.42	1.33	1.39	1.11	1.38	2.53	2.5	46	54	55	78	59	149	59	65	54	53	113	103	1.04	2.4	1.27667	2.13667	51.6667	95.3333	59.3333	89.6667
G10090_16182	72085	Osgepl1	6.64	4.14	5.27	6.44	7.64	9.09	7.99	6.99	6.39	9.65	7.32	8.11	172	113	159	162	247	174	200	183	173	209	183	184	5.35	7.72333	7.12333	8.36	148	194.333	185.333	192
G10090_21932	60367	Il1rapl2	0	0	0	0	0	0.05	0	0	0	0	0	0	0	0	0	0	0	3	0	0	0	0	0	0	0	0.0166667	0	0	0	1	0	0
G10090_4594	74117	Actr3	177.93	183.41	167.23	124.59	70.93	125.9	153.13	148.12	141.35	112.41	115.05	124.52	7080	7830	7710	4774	3515	3659	5858	5981	5921	3711	4436	4403	176.19	107.14	147.533	117.327	7540	3982.67	5920	4183.33
G10090_10741	11459	Acta1	1541.82	1231.9	1541.61	1681.43	3673.17	6258.63	3526.82	2190.41	2970.2	8149.05	2335.91	3192.01	30140	25853	34995	31897	89651	89694	66769	43607	61070	132685	44341	55637	1438.44	3871.08	2895.81	4558.99	30329.3	70414	57148.7	77554.3
G10090_17470	30927	Snai3	3.21	3.43	6.21	10.78	8.91	7.47	9.05	7.27	13.71	8.78	5.26	6.94	68	78	153	222	236	116	186	157	306	155	108	131	4.28333	9.05333	10.01	6.99333	99.6667	191.333	216.333	131.333
G10090_9325	68877	Maf1	67.48	44.9	50.87	55.27	54.04	73.82	47.11	51.26	43.07	71.03	65.36	55.94	1548	1108	1355	1234	1554	1244	1050	1199	1041	1361	1465	1150	54.4167	61.0433	47.1467	64.11	1337	1344	1096.67	1325.33
G10090_1667	228355	Madd	5.56	8.02	6.15	8.12	3.03	11.67	7.68	7.55	6.61	5.94	7	8.71	514	798	660	730	351	793	688	712	646	458	631	721	6.57667	7.60667	7.28	7.21667	657.333	624.667	682	603.333
G10090_7762	19697	Rela	54.7	42.87	51.05	42.25	22.26	52.47	40.85	42.17	38.19	40.86	43.47	40.03	2108	1772	2277	1579	1069	1480	1519	1653	1549	1306	1626	1379	49.54	38.9933	40.4033	41.4533	2052.33	1376	1573.67	1437
G10090_17737	17922	Myo7b	0	0	0.01	0.01	0	0	0	0	0	0	0.01	0	0	0	1	1	0	0	0	0	0	0	1	0	0.00333333	0.00333333	0	0.00333333	0.333333	0.333333	0	0.333333
G10090_1886	19035	Ppib	358.86	361.41	317.68	344.24	283.86	276.45	347.18	358.28	337.5	351.86	389.03	363.1	3986	4328	4129	3726	3957	2266	3769	4079	3951	3276	4217	3597	345.983	301.517	347.653	367.997	4147.67	3316.33	3933	3696.67
G10090_8284	225908	Myrf	4.43	0.02	0.06	2.24	0.82	2.98	0.54	0.57	0.03	1.02	2.19	2.12	381	2	6	187	88	187	45	50	3	73	182	163	1.50333	2.01333	0.38	1.77667	129.667	154	32.6667	139.333
G10090_14230	231932	Gimap7	0	0.29	0.16	0.06	0	0	0.13	0.67	0.12	0	0.06	0	0	5	3	1	0	0	2	11	2	0	1	0	0.15	0.02	0.306667	0.02	2.66667	0.333333	5	0.333333
G10090_20219	319322	Sf3b2	77.39	66.4	65.15	87.95	50.34	105.62	70.64	66.35	57.7	82.12	89.11	90.55	3700	3403	3600	4074	2998	3689	3254	3221	2902	3260	4130	3867	69.6467	81.3033	64.8967	87.26	3567.67	3587	3125.67	3752.33
G10090_49809	115489972	Gm52720	0.58	0.16	0.23	0.38	0.35	0.57	0.38	0.53	0.34	0.19	0.5	0.64	17.41	4.98	7.86	10.95	12.96	12.59	10.92	16.04	10.57	4.75	14.57	17.17	0.323333	0.433333	0.416667	0.443333	10.0833	12.1667	12.51	12.1633
G10090_30083	68632	Myct1	2.18	3.18	1.3	1.99	2.1	2.37	5.1	4.77	4.25	3.3	2.45	1.74	88	138	61	78	106	70	199	196	181	111	96	63	2.22	2.15333	4.70667	2.49667	95.6667	84.6667	192	90
G10090_13154	68348	Serpina1f	0	0	0	0	0.02	0.03	0	0	0	0	0	0	0	0	0	0	1	1	0	0	0	0	0	0	0	0.0166667	0	0	0	0.666667	0	0
G10090_1933	17913	Myo1c	52.08	40.76	41.78	40.3	22	57.54	47.77	46.01	48.05	43.39	42.15	40.74	4228	3544	3913	3167	2221	3410	3733	3790	4105	2922	3314	2953	44.8733	39.9467	47.2767	42.0933	3895	2932.67	3876	3063
G10090_6501	17191	Mbd2	117.82	87.47	99.92	90.65	86.61	100.84	88.06	87.07	84.13	95.58	98.61	111.31	2998	2392	2948	2235	2752	1878	2165	2256	2254	2025	2431	2531	101.737	92.7	86.42	101.833	2779.33	2288.33	2225	2329
G10090_20238	433804	Zfp985	0.07	0.03	0.04	0	0	0	0.08	0.05	0.05	0	0	0.08	1.69	1.29	1	0	0	0	2.68	2	2	0	0	2.74	0.0466667	0	0.06	0.0266667	1.32667	0	2.22667	0.913333
G10090_14606	11936	Fxyd2	27.4	27.05	31.81	22.45	20.41	43.43	66.02	50.76	97.4	74.17	76.21	38.08	127	138	177	106	121	152	308	248	478	295	355	157	28.7533	28.7633	71.3933	62.82	147.333	126.333	344.667	269
G10090_14861	60425	Doc2g	1.76	0.31	0.62	2.32	2.55	8.17	1.7	0.81	1.15	1.78	1.98	5.43	32	6	13	41	58	109	30	15	22	27	35	88	0.896667	4.34667	1.22	3.06333	17	69.3333	22.3333	50
G10090_1283	381582	Tmem240	0.73	0.63	0.58	0.81	1.93	1.68	0.92	1.04	0.74	1.48	2.07	1.25	13	12	12	14	43	22	16	19	14	22	36	20	0.646667	1.47333	0.9	1.6	12.3333	26.3333	16.3333	26
G10090_20500	68920	1110065P20Rik	59.49	42.58	41.72	45.75	69.2	59.18	50.13	57.11	49.26	71.5	81.25	54.47	471	364	389	354	687	348	388	463	409	476	627	384	47.93	58.0433	52.1667	69.0733	408	463	420	495.667
G10090_1345	14991	H2-M3	5	5.35	4.3	3.76	1.42	4.98	5.59	8.74	6.22	5.93	6.74	3.43	93	107	93	68	33	68	101	166	122	92	122	57	4.88333	3.38667	6.85	5.36667	97.6667	56.3333	129.667	90.3333
G10090_32339	14284	Fosl2	32.8	21.11	21.97	35.88	11.11	36.07	21.03	20.64	20.07	20.83	24.75	30.46	2961	2042	2289	3136	1248	2376	1826	1890	1906	1560	2164	2457	25.2933	27.6867	20.58	25.3467	2430.67	2253.33	1874	2060.33
G10090_1685	18795	Plcb1	1.81	1.23	1.1	0.62	0.45	1.15	2.07	1.72	1.74	1.22	0.68	0.68	200	145	139	66	61	92	219	194	201	112	72	67	1.38	0.74	1.84333	0.86	161.333	73	204.667	83.6667
G10090_21498	67439	Xab2	22.06	16.73	18.71	24.18	16.83	31.35	16.69	17.01	13.83	24.63	25.89	29.12	835	681	828	894	795	878	614	660	557	782	961	995	19.1667	24.12	15.8433	26.5467	781.333	855.667	610.333	912.667
G10090_13197	14272	Fnta	36.59	40.23	34.64	36.67	34.88	46.38	42.42	41	36.51	43.92	37.65	44.55	976	1152	1071	949	1161	906	1094	1113	1025	975	975	1061	37.1533	39.31	39.9767	42.04	1066.33	1005.33	1077.33	1003.67
G10090_16995	19674	Rcvrn	0	0.07	0	0.08	0	0.32	0	0	0	0	0	0	0	1	0	1	0	3	0	0	0	0	0	0	0.0233333	0.133333	0	0	0.333333	1.33333	0	0
G10090_20420	20302	Ccl3	77.25	23.46	75.23	16.28	0.19	0.16	5.84	3.95	14.51	0.43	1.71	0.54	646	212	740	133	2	1	48	34	128	3	14	4	58.6467	5.54333	8.1	0.893333	532.667	45.3333	70	7
G10090_31155	67876	Coq10b	14.48	9.68	9.7	15.02	9.14	14.29	13.97	14.14	12.91	11.04	8.88	14.93	337	244	265	342	268	246	319	338	320	216	202	314	11.2867	12.8167	13.6733	11.6167	282	285.333	325.667	244
G10090_7714	93703	Pcdhgb6	5.29	4.5	5.5	3.8	1.15	6.17	5.76	4.74	6.06	3.84	5.3	2.8	376.86	343.12	452.42	262.46	101.95	320.75	394.97	342.66	454.43	226.78	366.03	177.97	5.09667	3.70667	5.52	3.98	390.8	228.387	397.353	256.927
G10090_2997	229363	Gmps	20.01	9.51	9.85	12.52	6.78	12.05	12.64	11.34	10.27	11.46	9.2	12.76	1439	743	810	905	676	674	891	850	785	711	669	885	13.1233	10.45	11.4167	11.14	997.333	751.667	842	755
G10090_10696	17992	Ndufa4	1043.58	1363.15	1271.18	812.2	919.33	852.09	1336.06	1356.2	1460.96	1114.07	693.35	938.46	3797	5427	5588	2923	4279	2349	4929	5182	5628	3481	2505	3035	1225.97	861.207	1384.41	915.293	4937.33	3183.67	5246.33	3007
G10090_15697	51813	Ccnc	8.02	6.22	4.86	6.52	5.86	6.31	7.75	7.54	6.04	5.97	5.07	8.55	286	234	208	245	268	195	268	269	227	198	196	301	6.36667	6.23	7.11	6.53	242.667	236	254.667	231.667
G10090_8320	71091	Cdkl1	0.38	0.12	0.15	0.11	0.21	0.18	0.27	0.24	0.46	0.36	0.18	0.22	18.07	5.35	5	5	7	6	11.93	11	15.01	10	8	9	0.216667	0.166667	0.323333	0.253333	9.47333	6	12.6467	9
G10090_31059	15944	Irgm1	9	10.41	5.1	10.47	4.67	19.28	13.19	12.77	8.65	31.42	25.08	9.38	270	338	179	308	178	431	390	398	284	791	749	257	8.17	11.4733	11.5367	21.96	262.333	305.667	357.333	599
G10090_15271	12315	Calm3	109.19	117.86	92.65	110.31	105.01	126.69	116.76	118.91	102.96	143.95	146.04	117.97	3413	3953	3354	3344	4094	2898	3525	3780	3387	3742	4430	3293	106.567	114.003	112.877	135.987	3573.33	3445.33	3564	3821.67
G10090_16988	100041306	Gm3264	0.3	0.05	0.1	0.12	0.45	0.95	0.34	0.35	0.16	0.56	0.25	0.72	8.3	1.48	2.74	2.97	15.85	19.47	9.11	9.95	4.87	13.08	6.85	17.44	0.15	0.506667	0.283333	0.51	4.17333	12.7633	7.97667	12.4567
G10090_23361	101056408	Gm15816	0	0.04	0.04	0	0.1	0.18	0.09	0	0.17	0.16	0.27	0.1	0	1	1	0	3	3	2	0	4	3	6	2	0.0266667	0.0933333	0.0866667	0.176667	0.666667	2	2	3.66667
G10090_17192	67422	Dhdds	10.87	14.91	10.89	17.97	11.02	19.12	13.81	15.66	13.38	17.84	17.09	16.49	507	753	594	824	649	661	626	749	668	704	786	700	12.2233	16.0367	14.2833	17.14	618	711.333	681	730
G10090_5835	246317	Neto1	0.03	0.01	0.03	0	0	0.03	0	0.04	0.06	0.06	0.05	0.02	3	1	3	0	0	2	0	3	5	3	4	2	0.0233333	0.01	0.0333333	0.0433333	2.33333	0.666667	2.66667	3
G10090_1847	208117	Aph1b	3.59	2.65	2.21	4.17	2.21	3.92	3.88	3.2	2.72	3.6	3.23	4.04	281.86	219.41	201.92	315.22	208.51	231.71	300.34	255.96	216.33	233.63	249.22	280.99	2.81667	3.43333	3.26667	3.62333	234.397	251.813	257.543	254.613
G10090_25155	232187	Smyd5	21.53	13.08	14.19	20.05	13.8	18.76	14.68	12.26	12.96	13.19	15.98	18.89	772	503	589	697	617	492	508	447	489	393	556	605	16.2667	17.5367	13.3	16.02	621.333	602	481.333	518
G10090_18075	19744	Rheb	76.67	53.76	47	61.48	51.59	61.51	64.1	69.27	54.87	72.04	51.11	67.38	1546	1165	1101	1204	1300	910	1253	1424	1165	1211	1002	1213	59.1433	58.1933	62.7467	63.51	1270.67	1138	1280.67	1142
G10090_20061	11568	Aebp1	85.74	116.63	107.27	103.42	36.33	208.45	327.01	293.4	122.05	328.77	342.25	101.29	5263	7671	7604	6148	2777	9342	19324	18277	7881	16747	20356	5554	103.213	116.067	247.487	257.437	6846	6089	15160.7	14219
G10090_27837	14473	Gc	0.93	0	0.03	0	0	0	0.12	0	0.04	0	0	0	23	0	1	0	0	0	3	0	1	0	0	0	0.32	0	0.0533333	0	8	0	1.33333	0
G10090_15558	75555	1700020D05Rik	0	0.08	0	0.17	0.07	0.11	0.25	0	0.08	0	0.08	0.46	0	1	0	2	1	1	3	0	1	0	1	5	0.0266667	0.116667	0.11	0.18	0.333333	1.33333	1.33333	2
G10090_511	57811	Rgr	0	0.04	0	0	0.01	0	0	0.04	0	0.05	0	0	0	2	0	0	1	0	0	1	0	1	0	0	0.0133333	0.00333333	0.0133333	0.0166667	0.666667	0.333333	0.333333	0.333333
G10090_11786	19217	Ptger2	0.69	0.3	0.95	0.31	0.32	0.58	0.22	0.28	0.24	0.15	0.48	0.44	22	17	40	17	19	17	10	14	13	7	20	21	0.646667	0.403333	0.246667	0.356667	26.3333	17.6667	12.3333	16
G10090_25486	13874	Ereg	3.91	13.21	7.87	4.15	1.76	6.72	13.95	13.52	8.97	3.63	2.89	8.47	244	883	567	251	137	306	838	856	589	188	175	472	8.33	4.21	12.1467	4.99667	564.667	231.333	761	278.333
G10090_19890	15002	H2-Ob	0.1	0.4	0.13	0.51	0.19	0.69	0.27	0.73	0.44	0.96	0.99	0.56	4	16	6	19	9	19	10	28	18	31	37	19	0.21	0.463333	0.48	0.836667	8.66667	15.6667	18.6667	29
G10090_5540	381836	Sbk2	0.84	2.06	1.94	2.47	3.48	24.06	7.25	5.27	3.9	24.7	14	15.65	21	59	57	66	122	454	193	142	108	555	355	372	1.61333	10.0033	5.47333	18.1167	45.6667	214	147.667	427.333
G10090_1986	232491	Pyroxd1	10.63	4.95	7.13	8.74	5.32	10.24	10.01	9.22	7.39	7.64	7.38	9.81	333	164	258	262	206	236	305	293	243	198	227	272	7.57	8.1	8.87333	8.27667	251.667	234.667	280.333	232.333
G10090_7577	69473	Krtap3-1	355.4	0	0.31	2178.79	819.01	179.75	12.54	30.01	0	5.05	104.75	335.81	1905	0	2	11471	5566	721	67	167	0	23	553	1602	118.57	1059.18	14.1833	148.537	635.667	5919.33	78	726
G10090_21720	110648	Lmx1a	0.08	0.08	0	0.13	0.1	0.3	0.08	0.08	0.17	0.21	0.29	0.28	4	4	0	8	8	14	5	4	11	10	18	16	0.0533333	0.176667	0.11	0.26	2.66667	10	6.66667	14.6667
G10090_18878	59053	Hgh1	11.21	10.51	10.59	10.68	10.03	12.56	9.75	9.82	8.08	8.7	10.9	12.7	328	324	352	306	363	263	271	290	245	207	310	336	10.77	11.09	9.21667	10.7667	334.667	310.667	268.667	284.333
G10090_5400	20536	Slc4a3	2.48	2.08	1.64	2.9	2.15	6.22	3.29	2.59	2.68	2.72	3.88	3.54	165	142	124	184	176	304	205	168	182	148	252	212	2.06667	3.75667	2.85333	3.38	143.667	221.333	185	204
G10090_19373	78908	Igsf3	11.06	7.27	9.68	7.74	3.23	8.42	8.96	7.92	8.27	5.91	6.6	7.36	1272	899	1284	861	460	706	988	923	1006	564	737	753	9.33667	6.46333	8.38333	6.62333	1151.67	675.667	972.333	684.667
G10090_18990	67272	Cmtm5	0.6	1.51	0.77	1.64	0.96	0.81	2.73	2.15	1.71	3.58	2.26	1.24	7	15	11	18	13	7	26	25	20	30	25	12	0.96	1.13667	2.19667	2.36	11	12.6667	23.6667	22.3333
G10090_14904	228361	Ambra1	9.87	9.02	8.15	13.03	6.99	23.56	10.85	10.11	9.09	13.21	15.64	15.79	774	763	743	991	679	1355	823	806	751	863	1184	1104	9.01333	14.5267	10.0167	14.88	760	1008.33	793.333	1050.33
G10090_14621	195727	Nhs	1.34	0.17	0.17	2.24	1.08	3.18	1.5	0.94	0.31	1.65	2.9	2.71	153	22	19	253	162	281	161	108	38	154	298	301	0.56	2.16667	0.916667	2.42	64.6667	232	102.333	251
G10090_20269	328829	9830107B12Rik	0.49	0.25	0.44	0.08	0.02	0.03	0.03	0	0.09	0.09	0.05	0.08	22	11	22	3	1	1	1	0	4	3	2	3	0.393333	0.0433333	0.04	0.0733333	18.3333	1.66667	1.66667	2.66667
G10090_25083	16952	Anxa1	903.93	554.8	682.64	538.17	324.52	505.38	563.57	539.27	608.72	351.44	406.58	571.77	16389	10814	14393	9481	7357	6728	9916	9975	11622	5316	7170	9253	713.79	456.023	570.52	443.263	13865.3	7855.33	10504.3	7246.33
G10090_11820	101867	Rrp8	15.96	13.41	13.68	14.62	12.96	16.59	13.69	11.03	11.23	12.49	13.84	18.19	666	600	660	591	674	506	551	468	493	433	560	678	14.35	14.7233	11.9833	14.84	642	590.333	504	557
G10090_6889	230809	Pdik1l	3.24	1.8	1.65	3.04	2.7	4.87	3.4	3.06	2.52	3.12	3.27	4.59	227	135	132	205	231	246	227	214	183	178	220	284	2.23	3.53667	2.99333	3.66	164.667	227.333	208	227.333
G10090_32093	320184	Lrrc58	7.67	4.35	4.25	6.34	4.92	8.73	6.45	6.23	4.65	5.95	5.84	9.18	1029.92	626	658	824	822	855	832.95	848	657	662	759	1102	5.42333	6.66333	5.77667	6.99	771.307	833.667	779.317	841
G10090_28271	17906	Myl2	0.48	0.15	0.4	0.16	0.38	0.43	0.48	1.84	0.3	0.38	0.81	1.61	3	1	3	1	3	2	3	12	2	2	5	9	0.343333	0.323333	0.873333	0.933333	2.33333	2	5.66667	5.33333
G10090_3106	20970	Sdc3	30.89	34.22	22.22	24.97	9.76	49.13	44.15	54.91	41.09	48.53	74.94	22.7	2344	2782	1946	1834	922	2721	3223	4227	3280	3055	5509	1539	29.11	27.9533	46.7167	48.7233	2357.33	1825.67	3576.67	3367.67
G10090_17389	67139	Mis12	7.63	6.85	6.06	9.07	6.76	10.9	9.75	8.66	8.32	10.57	8.04	12.35	328	315	295	376	367	345	404	374	377	382	332	479	6.84667	8.91	8.91	10.32	312.667	362.667	385	397.667
G10090_28041	66220	Zdhhc12	13.26	9.26	8.48	12.83	10.71	12.65	10.17	11.21	8.6	10.25	11.1	11.51	197	146	150	185	203	151	146	174	134	125	161	167	10.3333	12.0633	9.99333	10.9533	164.333	179.667	151.333	151
G10090_22923	74711	Ttll9	0.23	0.08	0	0.14	0.04	0.03	0.06	0.09	0	0.05	0.19	0.08	8	2	0	5	1	1	1	2	0	1	6	2	0.103333	0.07	0.05	0.106667	3.33333	2.33333	1	3
G10090_3045	66599	Rdm1	6.88	6.45	3.68	15.04	24.81	24.37	9.2	12.05	6.53	19.28	22.63	24.22	96	100	60	203	422	246	132	181	101	221	301	298	5.67	21.4067	9.26	22.0433	85.3333	290.333	138	273.333
G10090_11610	70894	Efcab3	0.02	0	0	0.05	0	0.08	0.03	0	0	0	0	0	1	0	0	1	0	4	2	0	0	0	0	0	0.00666667	0.0433333	0.01	0	0.333333	1.66667	0.666667	0
G10090_8165	69553	Ripor3	2.58	2.01	2.93	3.13	2.31	8.74	1.95	1.74	2.55	2.27	3.06	4.73	161	127	202	173	171	350	105	110	157	110	165	229	2.50667	4.72667	2.08	3.35333	163.333	231.333	124	168
G10090_27826	24015	Abce1	53.91	33.65	34.18	44.08	23.53	36.96	45.57	35.77	34.2	31.72	29.38	46.19	3082	2062	2257	2441	1675	1543	2509	2076	2057	1505	1628	2359	40.58	34.8567	38.5133	35.7633	2467	1886.33	2214	1830.67
G10090_20402	244962	Snx14	8.95	10.52	7.24	11.35	6.28	12.33	11.71	10.72	9.55	11.77	8.89	14.15	406	512	380	499	355	409	512	494	456	444	391	574	8.90333	9.98667	10.66	11.6033	432.667	421	487.333	469.667
G10090_18180	83557	Lin28a	0.1	0.05	0.12	0.02	0.02	0.05	0	0	0	0	0	0	5	3	7	1	1	2	0	0	0	0	0	0	0.09	0.03	0	0	5	1.33333	0	0
G10090_18871	243914	Lgi4	5.73	7.17	5.72	6.11	3.41	6.25	8.01	8.52	7.15	10.96	11.61	5.06	242	335	320	297	177	201	346	386	352	395	538	194	6.20667	5.25667	7.89333	9.21	299	225	361.333	375.667
G10090_9509	12946	Cr1l	47.55	35.32	36.48	34.39	18.07	32.1	41.05	35.81	38.1	32.68	26.82	32.73	1073	856	955	753	509	531	897	824	906	615	588	658	39.7833	28.1867	38.32	30.7433	961.333	597.667	875.667	620.333
G10090_103	67726	Fam114a2	26.83	23.52	19.97	30.78	20.67	32.99	26.7	27.13	26.49	25.6	26.21	31.82	1008	949	866	1117	967	906	967	1034	1044	800	955	1068	23.44	28.1467	26.7733	27.8767	941	996.667	1015	941
G10090_943	108899	2700081O15Rik	4.83	3.17	2.71	6.64	6.94	19.85	7.89	6.2	4.64	9.46	14.08	9.71	365	251	236	486	656	1106	579	464	366	598	1035	662	3.57	11.1433	6.24333	11.0833	284	749.333	469.667	765
G10090_7821	83702	Akr1c6	0	0	0	0	0	0	0.06	0	0	0	0	0	0	0	0	0	0	0	1	0	0	0	0	0	0	0	0.02	0	0	0	0.333333	0
G10090_18840	11774	Ap3b1	19.32	18.38	14.94	23.2	10.09	27.36	20.84	20.58	17.55	22.9	23.58	23.27	1169	1192	1044	1360	760	1209	1214	1264	1117	1150	1383	1258	17.5467	20.2167	19.6567	23.25	1135	1109.67	1198.33	1263.67
G10090_4496	333088	Kcp	0.67	0.42	0.29	0.71	0.97	4.49	1.49	1.52	0.57	2.16	3.02	1.8	50	31	24	52	90	251	108	117	46	134	221	121	0.46	2.05667	1.19333	2.32667	35	131	90.3333	158.667
G10090_10772	70247	Psmd1	73.89	61.13	58.82	76.5	32.07	68.61	67.31	63.02	60.66	61.41	56.23	75.61	3560	3157	3275	3571	1925	2415	3125	3083	3075	2457	2626	3254	64.6133	59.06	63.6633	64.4167	3330.67	2637	3094.33	2779
G10090_13671	117148	Necab2	0.27	0	0.04	0.5	0.04	0.36	0.27	0.04	0.01	0.26	0.19	0.12	7	0	1	11	1	7	7	1	1	6	5	3	0.103333	0.3	0.106667	0.19	2.66667	6.33333	3	4.66667
G10090_447	74440	Cmip	42.49	25.08	30.08	30.82	6.64	26.29	27.63	27.32	26.46	22.99	22.99	19.68	2901	1824	2378	2043	563	1312	1809	1891	1889	1291	1517	1200	32.55	21.25	27.1367	21.8867	2367.67	1306	1863	1336
G10090_10564	229725	Clcc1	29.04	20.98	20.07	25.24	17.97	29.11	24.79	24.67	19.91	26.92	26.2	25.28	877	685	699	742	670	652	716	753	635	667	758	700	23.3633	24.1067	23.1233	26.1333	753.667	688	701.333	708.333
G10090_15941	12316	Aspm	1.88	2	1.85	3.02	1.88	4.48	3	2.8	2.31	2.82	3.6	4.16	271	266	269	372	230	354	369	360	335	288	444	372	1.91	3.12667	2.70333	3.52667	268.667	318.667	354.667	368
G10090_21072	50766	Crim1	12.82	5.64	4.17	11.14	3.59	14.78	8.85	7.89	6.93	10.3	10.55	9.18	1133	511	415	930	376	918	724	693	640	749	901	693	7.54333	9.83667	7.89	10.01	686.333	741.333	685.667	781
G10090_1950	83436	Plekha2	5.89	7.12	6.81	5.27	2.95	7.83	6.82	6.96	7.02	5.95	6.17	5.12	467	599	625	407	294	460	527	553	584	387	473	364	6.60667	5.35	6.93333	5.74667	563.667	387	554.667	408
G10090_343	14766	Adgrg1	117.29	52.16	43.61	129.92	50.78	111.82	65.56	58	51.01	73.92	91.47	109.01	6280	2965	2686	6688	3405	4381	3373	3151	2875	3296	4733	5231	71.02	97.5067	58.19	91.4667	3977	4824.67	3133	4420
G10090_28741	100039848	Gm2457	1.77	6.66	3.63	5.45	5.1	6.7	8.11	11.87	7.66	9.24	10.27	5.65	11.34	46.36	27.6	34.33	41.42	32.05	51.6	78.84	51.97	50.22	64.82	32.35	4.02	5.75	9.21333	8.38667	28.4333	35.9333	60.8033	49.13
G10090_17380	56629	Dnase2b	0	0	0	0.1	0.03	0	0.07	0	0.03	0	0.1	0	0	0	0	3	1	0	2	0	1	0	3	0	0	0.0433333	0.0333333	0.0333333	0	1.33333	1	1
G10090_29409	11555	Adrb2	6.51	6.16	5.63	2.91	3.13	5.93	5.78	5	6.6	4.74	3.1	4.62	210	213	210	91	126	140	180	164	224	127	97	133	6.1	3.99	5.79333	4.15333	211	119	189.333	119
G10090_10626	319586	Celf5	0.08	0.22	0.13	0.28	0.18	0.6	0.08	0.21	0.12	0.31	0.22	0.54	5	16	10	18	15	30	5	14	8	17	14	30	0.143333	0.353333	0.136667	0.356667	10.3333	21	9	20.3333
G10090_20013	100043207	Amy2a1	0	0	0	0.26	0	0	0	0	0	0	0	0	0	0	0	3	0	0	0	0	0	0	0	0	0	0.0866667	0	0	0	1	0	0
G10090_15262	270672	Map3k15	1.34	0.38	0.36	1.63	0.37	1.06	0.37	0.44	0.52	0.24	0.3	0.74	93	28	29	110	32	54	25	31	38	14	20	46	0.693333	1.02	0.443333	0.426667	50	65.3333	31.3333	26.6667
G10090_5781	217893	Pacs2	12.74	10.58	10.21	14.63	10.34	22.27	14.15	14.8	11.44	19.3	20.61	17.43	1062	955	991	1192	1084	1368	1145	1264	1014	1347	1679	1313	11.1767	15.7467	13.4633	19.1133	1002.67	1214.67	1141	1446.33
G10090_9547	11804	Aplp2	159.07	101.08	85.41	201.98	78.8	201.4	129.2	123.76	105.83	147.56	138.97	190.76	8682	5856	5361	10577	5319	7963	6720	6787	6035	6630	7278	9226	115.187	160.727	119.597	159.097	6633	7953	6514	7711.33
G10090_15769	66411	Tbcb	73.26	59.96	56.4	67.77	63.06	56.59	65.05	63.09	59.67	69.46	67.96	66.06	1041	872	960	870	1107	554	854	849	880	823	852	813	63.2067	62.4733	62.6033	67.8267	957.667	843.667	861	829.333
G10090_1334	230735	Epha10	0.04	0.01	0.01	0.03	0.06	0.09	0.04	0.04	0.02	0.05	0.1	0.11	1	1	1	2	6	5	2	3	2	3	8	8	0.02	0.06	0.0333333	0.0866667	1	4.33333	2.33333	6.33333
G10090_2574	16408	Itgal	5.64	7.94	6.15	2.44	0.55	2.26	5.26	5.41	3.44	2.16	3.09	1.68	451	680	567	189	55	132	403	439	289	143	239	120	6.57667	1.75	4.70333	2.31	566	125.333	377	167.333
G10090_13754	100198	H6pd	37.28	18.88	24.75	16.82	6.09	18.51	19.1	18.58	22.71	16.56	15.1	8.95	2681	1459	2044	1173	548	976	1327	1359	1722	992	1057	576	26.97	13.8067	20.13	13.5367	2061.33	899	1469.33	875
G10090_5680	71865	Fbxo30	4.14	2.36	2.07	2.65	1.52	3.84	3.72	3.55	2.87	3.05	2.67	3.1	335	200	190	209	172	238	292	290	241	204	212	232	2.85667	2.67	3.38	2.94	241.667	206.333	274.333	216
G10090_30034	17149	Magoh	235.09	116	118.28	146.87	146.7	129.42	162.57	157.93	136.65	155.91	136.32	174.18	1594	852	948	975	1256	653	1090	1106	978	893	907	1052	156.457	140.997	152.383	155.47	1131.33	961.333	1058	950.667
G10090_6828	76357	Trmt5	8.64	6.01	6.65	7.52	6.21	9.43	8.08	8.1	6.02	7.36	5.84	10.38	217	161	181	185	197	166	192	202	158	147	134	228	7.1	7.72	7.4	7.86	186.333	182.667	184	169.667
G10090_30065	71909	Haus5	9.02	8.22	7.54	9.6	8.34	18.88	8.77	8.42	8.2	10.22	11.91	14.07	280	274	271	289	323	429	263	266	268	264	359	390	8.26	12.2733	8.46333	12.0667	275	347	265.667	337.667
G10090_4031	384198	Fam47e	0.05	0	0	0.34	0.4	0.07	0.1	0	0	0.11	0.16	0.22	1	0	0	7	12	1	2	0	0	2	3	4	0.0166667	0.27	0.0333333	0.163333	0.333333	6.66667	0.666667	3
G10090_19856	57230	Sap30bp	27.31	20.34	23.3	27.84	23.82	31.19	24.64	22.92	19.14	28.05	29.3	27.46	799	639	790	791	870	668	697	683	590	683	832	718	23.65	27.6167	22.2333	28.27	742.667	776.333	656.667	744.333
G10090_19307	78896	Ecrg4	1.41	0.47	0.26	1.03	0.8	2.18	2.36	2.45	1.24	1.32	1.54	0.68	14	5	3	10	10	16	23	25	13	11	15	6	0.713333	1.33667	2.01667	1.18	7.33333	12	20.3333	10.6667
G10090_14013	12236	Bub1b	13.05	13.35	12.39	15.28	8.37	18.04	11.51	12.55	12.43	17.52	18.44	20.79	716	785	785	812	572	723	608	699	717	798	980	1019	12.93	13.8967	12.1633	18.9167	762	702.333	674.667	932.333
G10090_3368	105247180	Gm42323	0.16	0.03	0.18	0.53	0.16	0.19	0.1	0.07	0	0.12	0.1	0.14	3	1	3	6	6	4	1	2	0	2	1	2	0.123333	0.293333	0.0566667	0.12	2.33333	5.33333	1	1.66667
G10090_7370	20465	Sim2	0.03	0.05	0.16	0.24	0.03	0	0.04	0.03	0.09	0	0.02	0.08	1	3	9	12	2	0	2	1	5	0	1	2	0.08	0.09	0.0533333	0.0333333	4.33333	4.66667	2.66667	1
G10090_2990	268980	Strn	13.29	7.81	8.37	11.83	4.22	10.44	8.89	8.49	7.68	7.14	7.62	10.22	1678	1054	1225	1445	661	959	1078	1085	1015	746	939	1149	9.82333	8.83	8.35333	8.32667	1319	1021.67	1059.33	944.667
G10090_28280	67619	Nob1	32.52	22.31	32.83	28.12	28.85	38.21	25.63	21.84	22.38	24.98	29.16	35.07	722	532	846	606	800	622	551	494	523	462	629	695	29.22	31.7267	23.2833	29.7367	700	676	522.667	595.333
G10090_30952	18587	Pde6b	0	0.07	0.04	0.08	0	0	0.08	0	0.07	0	0.03	0.05	0	3	2	3	0	0	3	0	3	0	1	2	0.0366667	0.0266667	0.05	0.0266667	1.66667	1	2	1
G10090_18170	26876	Adh4	0	0	0.05	0	0.03	0.08	0	0	0.02	0.08	0	0	0	0	1	0	2	2	0	0	1	3	0	0	0.0166667	0.0366667	0.00666667	0.0266667	0.333333	1.33333	0.333333	1
G10090_23277	77630	Prdm8	3.95	1.36	0.57	9.62	1.18	3.5	0.54	0.62	0.6	1.26	2.16	1.05	179	65	30	422	68	121	24	29	28	50	97	44	1.96	4.76667	0.586667	1.49	91.3333	203.667	27	63.6667
G10090_11926	78816	Gmip	10.55	9.04	9.97	6.09	2.9	11.86	7.87	8.3	7.43	5.37	7.63	6.53	586	555	650	342	208	498	428	483	446	254	426	336	9.85333	6.95	7.86667	6.51	597	349.333	452.333	338.667
G10090_18308	66757	Adat2	10.67	5.48	8.18	6.41	9.35	6.21	5.85	6.71	4.66	8.27	7.42	7.24	133	82	129	105	120	66	83	84	75	83	77	101	8.11	7.32333	5.74	7.64333	114.667	97	80.6667	87
G10090_9636	56703	Pigo	6.12	5.15	5.33	8.36	5.45	11.33	5.84	5.9	5.24	5.55	6.43	11.46	347	320	349	469	400	487	331	335	322	261	371	598	5.53333	8.38	5.66	7.81333	338.667	452	329.333	410
G10090_7218	228785	Mylk2	8.52	8.07	20.14	11.11	18.4	91.17	30.84	21.2	39	98.8	48.62	35.96	353	371	980	460	980	2779	1258	913	1745	3493	1996	1354	12.2433	40.2267	30.3467	61.1267	568	1406.33	1305.33	2281
G10090_8610	28199	Dcaf11	27.4	24.48	21.85	36.09	32.23	50.83	30.79	32.94	26.63	44.72	36.84	41.95	1038	985	949	1325	1523	1421	1125	1267	1061	1421	1361	1432	24.5767	39.7167	30.12	41.17	990.667	1423	1151	1404.67
G10090_22315	54194	Akap8l	11.5	5.73	8.09	11.66	11.86	30.19	8.91	9.55	7.38	10.42	16.07	20.59	330	177	269	322	423	627	247	278	223	245	443	517	8.44	17.9033	8.61333	15.6933	258.667	457.333	249.333	401.667
G10090_21224	23960	Oas1g	1.34	1.55	0.84	4.12	0.56	5.65	1.57	1.74	1.32	3.82	6.47	1.28	37.58	46.73	27.34	112.02	19.54	115.9	42.64	49.61	39.02	89.07	175.96	32.1	1.24333	3.44333	1.54333	3.85667	37.2167	82.4867	43.7567	99.0433
G10090_23042	67270	Mrpl42	172.07	186.39	178.71	178.86	266.19	215.06	275.75	247.14	252.44	227.37	209.24	272.87	1099	1298	1357	1129	2166	1028	1756	1644	1721	1232	1321	1562	179.057	220.037	258.443	236.493	1251.33	1441	1707	1371.67
G10090_8592	276952	Rasl10b	0.3	0.37	0.28	0.2	0.17	0.38	0.51	0.38	0.28	0.31	0.47	0.07	14	19	15	9	10	13	23	18	14	12	21	3	0.316667	0.25	0.39	0.283333	16	10.6667	18.3333	12
G10090_7354	70351	Ppp4r1	31.65	27.59	30.33	22.5	12.27	26.51	24.81	24.67	25.94	18.1	19.44	24.11	1820	1698	2009	1260	882	1112	1373	1441	1566	872	1087	1248	29.8567	20.4267	25.14	20.55	1842.33	1084.67	1460	1069
G10090_14380	94180	Acsbg1	37.82	37.27	57.28	56.04	45.33	140.94	42.72	51.93	33.4	78.49	97.27	53.85	1665	1780	2950	2413	2516	4555	1832	2348	1553	2898	4189	2124	44.1233	80.77	42.6833	76.5367	2131.67	3161.33	1911	3070.33
G10090_1735	320772	Mdga2	0.01	0	0.03	0.01	0	0	0.01	0	0.07	0.01	0.01	0.01	2	0	1	1	0	0	1	0	3	1	2	1	0.0133333	0.00333333	0.0266667	0.01	1	0.333333	1.33333	1.33333
G10090_6077	50765	Tfr2	0.09	0.39	0.14	0.18	0.34	0.92	0.22	0.25	0.15	0.31	0.43	0.55	4	19	7	9	19	30	9	11	7	11	18	22	0.206667	0.48	0.206667	0.43	10	19.3333	9	17
G10090_12565	11306	Abcb7	4.66	4.39	3.31	5.58	2.91	5.24	5.67	4.98	4.91	6.1	4.35	5.15	413	417	338	479	321	339	483	447	458	448	373	408	4.12	4.57667	5.18667	5.2	389.333	379.667	462.667	409.667
G10090_10546	16858	Lgals7	7867.88	10891.2	10226	7886.06	7177.23	5900.87	9690	10567.7	11197.4	6694.81	10045.1	7352.41	41298	62133	63928	40674	47781	23185	50725	57616	62103	29856	51945	34347	9661.69	6988.05	10485	8030.77	55786.3	37213.3	56814.7	38716
G10090_890	57743	Sec61a2	11.18	7.09	5.72	9.58	6.11	13.16	8.57	6.66	7.49	6.63	8.2	11.78	455	280	263	361	278	402	317	265	318.97	207	316	405	7.99667	9.61667	7.57333	8.87	332.667	347	300.323	309.333
G10090_12808	216080	Ube2d1	33.16	29.24	23.93	40.37	30.16	59.47	36.26	30.78	30.58	47.53	36.54	44.14	621	589	521	735	706	817	659	588	603	742	665	738	28.7767	43.3333	32.54	42.7367	577	752.667	616.667	715
G10090_22359	217012	Unc45b	2.1	1.8	2.73	2.07	2.12	12.59	5.61	3.52	4.36	10.19	3.68	4.1	111	102	167	106	140	487	286	189	243	448	189	194	2.21	5.59333	4.49667	5.99	126.667	244.333	239.333	277
G10090_33299	100041351	Gm3285	11.44	0	0.13	32.09	20.69	4.24	0.32	0.31	0	0.19	5.79	28.42	72.37	0	1	198.99	165.5	20	2	2	0	1	36	160.18	3.85667	19.0067	0.21	11.4667	24.4567	128.163	1.33333	65.7267
G10090_24905	114564	Csprs	0	0.19	0.13	0.14	0.09	0.64	0.2	0.09	0.14	0.08	0.5	0.17	0	7.96	5.79	5.42	4.41	18.66	7.64	3.67	5.77	2.57	19.23	6.04	0.106667	0.29	0.143333	0.25	4.58333	9.49667	5.69333	9.28
G10090_8826	242546	Cyp2j12	0.04	0.72	0.07	4.55	2.8	3.09	3.03	6.41	2.14	9.96	8.08	5.19	1	21	2	113	93	61	79	176	57	215	209	125	0.276667	3.48	3.86	7.74333	8	89	104	183
G10090_14254	217302	Gpr142	0	0	0	0	0	0.3	0	0	0	0	0	0	0	0	0	0	0	3	0	0	0	0	0	0	0	0.1	0	0	0	1	0	0
G10090_17855	226414	Dars	41.14	34.55	28.54	41.51	28.4	42.49	42.54	39.62	36.84	42.55	35.59	43.84	1302	1173	1046	1258	1121	984	1292	1275	1227	1111	1093	1239	34.7433	37.4667	39.6667	40.66	1173.67	1121	1264.67	1147.67
G10090_19657	16973	Lrp5	30.96	24.33	26.33	29.19	12.75	40.7	28.55	26.9	26.03	32.18	32.06	25.47	2449	2062	2404	2236	1256	2350	2173	2159	2166	2112	2457	1800	27.2067	27.5467	27.16	29.9033	2305	1947.33	2166	2123
G10090_30682	245195	Retnlg	385.83	90.78	324.92	46.37	3.34	6.16	2.41	3.73	28.27	1.52	2.43	0.62	2093	535	2097	247	23	25	13	21	162	7	13	3	267.177	18.6233	11.47	1.52333	1575	98.3333	65.3333	7.66667
G10090_3697	16985	Lsp1	106.98	128.57	105.63	87.97	65.85	132.52	85.97	106.64	83.28	148.04	162.75	74.92	2253	2853	2582	1715	1835	2094	1785	2275	1838	2681	3438	1422	113.727	95.4467	91.9633	128.57	2562.67	1881.33	1966	2513.67
G10090_1694	102334	Ankrd10	14.44	5.92	6.93	10.63	8.36	20.91	11.91	10.5	7.99	11.2	12.4	14.07	499	214	273	353	354	518	392	366	287	321	405	431	9.09667	13.3	10.1333	12.5567	328.667	408.333	348.333	385.667
G10090_17689	58202	Nelfb	27.06	26.07	26.08	30.57	22.07	39.87	25.94	25.84	23.3	33.44	34.35	32.36	1037	1068	1152	1132	1052	1116	956	1004	937	1061	1273	1105	26.4033	30.8367	25.0267	33.3833	1085.67	1100	965.667	1146.33
G10090_23945	12000	Avpr2	0	0	0	0	0	0	0	0	0.04	0	0	0	0	0	0	0	0	0	0	0	1	0	0	0	0	0	0.0133333	0	0	0	0.333333	0
G10090_273	12993	Csn1s2a	0	0	0	0	0	0.23	0	0	0	0	0	0	0	0	0	0	0	2	0	0	0	0	0	0	0	0.0766667	0	0	0	0.666667	0	0
G10090_30502	67219	Med18	2.03	1.6	1.44	2.04	2.36	2.41	1.18	1.69	0.71	2.33	2.45	4.05	46	39	38	45	67	40	26	39	17	44	54	82	1.69	2.27	1.19333	2.94333	41	50.6667	27.3333	60
G10090_8428	24050	Septin3	0.23	0.72	0.26	2.46	0.86	2.73	1.05	1.56	0.68	2.78	3.65	1.45	15	49	25	149	67	130	69	94	50	134	213	82	0.403333	2.01667	1.09667	2.62667	29.6667	115.333	71	143
G10090_9672	110854	Ptpa	89.49	82.22	72.28	100.67	75.59	94.19	94.32	95.26	90.95	117.06	108.41	99.67	3327	3282	3111	3631	3501	2560	3384	3601	3556	3619	3912	3311	81.33	90.15	93.51	108.38	3240	3230.67	3513.67	3614
G10090_7581	75735	Pank1	1.76	3.97	1.7	10.09	5.05	7.73	11.24	14.55	7.69	16.18	13.14	8.93	205	486	228	1097	714	643	1186	1587	889	1470	1425	895	2.47667	7.62333	11.16	12.75	306.333	818	1220.67	1263.33
G10090_8222	17112	Tm4sf1	104.33	18.26	9.67	119.02	77.39	38.16	38.73	39.21	25.3	38.53	40.66	86.64	2178	380	235	2147	1745	549	727	767	514	624	746	1419	44.0867	78.19	34.4133	55.2767	931	1480.33	669.333	929.667
G10090_20111	67890	Ufm1	18.96	12.47	11.19	12.92	10.25	11.23	14.67	14.71	14.56	12.46	10.37	14.06	1407	991	958	928	947	608	1047	1107	1136	767	745	932	14.2067	11.4667	14.6467	12.2967	1118.67	827.667	1096.67	814.667
G10090_2896	22628	Ywhag	39.33	50.6	44.18	42.87	28.05	57.9	47.38	41.95	43.98	42.74	35.07	53.15	2108	2907	2736	2226	1873	2267	2446	2283	2480	1902	1822	2545	44.7033	42.94	44.4367	43.6533	2583.67	2122	2403	2089.67
G10090_11744	67463	Poc5	7.02	4.31	4.04	6.52	5.08	7.16	5.43	5.08	4.31	6.7	6.77	7.75	333	230	226	307	317	274	252	250	221	280	331	355	5.12333	6.25333	4.94	7.07333	263	299.333	241	322
G10090_3587	18984	Por	70.88	87.01	107.43	84.37	35.39	87.15	82.42	82.74	78.1	90.07	78.27	53.78	2579	3392	4524	2978	1605	2316	2895	3061	2987	2724	2763	1748	88.44	68.97	81.0867	74.04	3498.33	2299.67	2981	2411.67
G10090_22862	24069	Sufu	9.96	8.99	7.7	11.45	6.11	15.11	8.9	8.49	7.74	9.75	12.41	12.08	684	661	610	761	522	757	588	591	559	555	825	741	8.88333	10.89	8.37667	11.4133	651.667	680	579.333	707
G10090_1959	622127	Cyp3a57	0	1.67	0.39	7.08	3.1	5.35	5.14	10.61	4.71	13	10.46	5.89	0	50	11	192	108	106	139	302	130	294	284	147	0.686667	5.17667	6.82	9.78333	20.3333	135.333	190.333	241.667
G10090_12741	11767	Ap1m1	43.07	39.01	36.79	38.45	30.89	48.01	37.08	39.08	37.11	47.58	50.99	41.16	1266	1226	1252	1093	1131	1030	1050	1168	1144	1162	1450	1080	39.6233	39.1167	37.7567	46.5767	1248	1084.67	1120.67	1230.67
G10090_9176	68929	Mospd3	52.51	54.1	47.8	53.05	35.24	61.67	49.67	53.36	46.08	57.32	62.29	51.79	891	986	943	871	758	774	817	928	820	815	1035	788	51.47	49.9867	49.7033	57.1333	940	801	855	879.333
G10090_24063	11655	Alas1	50.7	43.56	49.3	33.16	21.1	50.17	46.22	42.34	43.5	43.7	36.37	39.98	1990	1833	2238	1261	1032	1439	1749	1688	1796	1425	1384	1401	47.8533	34.81	44.02	40.0167	2020.33	1244	1744.33	1403.33
G10090_19737	71939	Apol6	5.97	6.98	5.25	4.23	5.79	18.17	7.54	7.67	11.1	13.17	5.09	9.25	193	244	199	135	235	436	238	254	377	355	159	269	6.06667	9.39667	8.77	9.17	212	268.667	289.667	261
G10090_3621	170770	Bbc3	5	4.56	3.38	7.67	6.05	13.31	7.68	7.86	5.84	10.68	13.66	6.98	131	130	106	198	196	248	183	204	150	233	349	158	4.31333	9.01	7.12667	10.44	122.333	214	179	246.667
G10090_15268	108077	Skiv2l	23.83	21.53	21.5	29	14.58	41.73	24.59	22.92	22.3	25.07	28.38	33.15	1420	1375	1480	1674	1082	1816	1411	1386	1398	1240	1639	1765	22.2867	28.4367	23.27	28.8667	1425	1524	1398.33	1548
G10090_19428	671232	Topaz1	0.03	0.01	0	0	0.02	0.07	0	0.01	0.02	0.02	0	0.03	2	1	0	0	2	4	0	1	2	1	0	2	0.0133333	0.03	0.01	0.0166667	1	2	1	1
G10090_12723	212483	Fam193b	14.87	8.54	9.34	13.78	17.83	53.26	12.18	10.88	11.4	14.37	22.05	27.4	632	405	472	639	1005	1830	538	496	559	500	967	1275	10.9167	28.29	11.4867	21.2733	503	1158	531	914
G10090_9953	239463	Fam83a	22.15	18.37	37.37	12.4	5.34	5.83	10.24	7.7	14.41	3.15	6.03	5.7	652	580	1273	354	196	126	291	231	446	77	172	150	25.9633	7.85667	10.7833	4.96	835	225.333	322.667	133
G10090_3610	213990	Agap3	72.76	47.72	54.21	62.16	42.83	82.47	48.69	43.05	38.26	58.74	71.93	48.69	3285	2293	2617	2909	2596	2930	2171	1989	1794	2233	3501	2095	58.23	62.4867	43.3333	59.7867	2731.67	2811.67	1984.67	2609.67
G10090_15222	74770	Hhatl	0.74	1.62	2.69	3.08	10.25	15.56	10.88	5.85	5.32	18.99	6.34	10.27	19	43	79	77	330	294	247	129	136	384	153	235	1.68333	9.63	7.35	11.8667	47	233.667	170.667	257.333
G10090_9510	11777	Ap3s1	54.24	40.41	32.58	34.34	38.73	44.06	46.18	48.31	48.36	47.94	42.2	43.81	1099	875	764	670	983	655	902	990	1028	807	838	796	42.41	39.0433	47.6167	44.65	912.667	769.333	973.333	813.667
G10090_2955	17179	Matk	1.19	3.45	2.18	1.96	0.99	2.37	1.91	1.36	2.56	1.86	2.68	2.26	30	94	65	48	31	44	45	35	68	38	66	51	2.27333	1.77333	1.94333	2.26667	63	41	49.3333	51.6667
G10090_14988	102294	Cyp4v3	4.74	6.71	4.77	3.21	2.16	6.29	4.67	6.22	5.09	4.17	3.77	3.88	201	305	234	132	114	195	191	268	227	147	155	147	5.40667	3.88667	5.32667	3.94	246.667	147	228.667	149.667
G10090_1010	207607	Ccdc40	0.05	0.1	0.04	0.16	0.21	0.21	0.18	0.09	0.06	0.21	0.28	0.05	4	5	2	7	12	11	9	4	3	8	13	2	0.0633333	0.193333	0.11	0.18	3.66667	10	5.33333	7.66667
G10090_9264	22337	Vdr	121.84	17.94	20.51	123.4	59.46	137.41	50.62	50.26	21.26	78.74	110.12	113.79	8030	1267	1561	7876	4879	6611	3211	3361	1474	4306	7032	6700	53.43	106.757	40.7133	100.883	3619.33	6455.33	2682	6012.67
G10090_5157	50497	Hspa14	36.82	25.56	22.17	40.98	32.57	34.55	29.94	27.53	24.79	30.09	29.96	56.44	900	672	629	974	994	620	710	687	640	614	713	1234	28.1833	36.0333	27.42	38.83	733.667	862.667	679	853.667
G10090_33154	215449	Rap1b	169.56	99.77	94.57	78.37	42.6	85.08	110.34	121.24	101.86	86.13	82.87	80.2	4558	2879	2947	2044	1429	1675	2868	3317	2882	1927	2163	1925	121.3	68.6833	111.147	83.0667	3461.33	1716	3022.33	2005
G10090_10510	67203	Nde1	29.3	25.21	19.61	37.28	36.17	52.3	30.2	27.5	25.2	41.58	38.11	51.87	926	871	700	1168	1430	1225	926	900	840	1081	1176	1477	24.7067	41.9167	27.6333	43.8533	832.333	1274.33	888.667	1244.67
G10090_7156	72585	Lypd1	0.02	0.18	0.07	0.17	0.36	0.11	0.11	0.07	0.09	0.2	0.1	0.23	2	19	8	16	45	8	11	7	9	17	10	21	0.09	0.213333	0.09	0.176667	9.66667	23	9	16
G10090_50099	330578	A530021J07Rik	0	0	0	0	0.04	0.07	0	0.05	0	0.07	0	0	0	0	0	0	1	1	0	1	0	1	0	0	0	0.0366667	0.0166667	0.0233333	0	0.666667	0.333333	0.333333
G10090_17638	212933	Pm20d1	1.8	0.19	0.13	8.58	5.11	1.96	0.65	1.31	0.32	0.9	1.99	8.61	84	11	8	422	320	74	32	69	14	35	99	381	0.706667	5.21667	0.76	3.83333	34.3333	272	38.3333	171.667
G10090_25961	20324	Cavin2	9.75	12.83	8.03	11.83	12.61	25.31	24.89	21.69	19.44	24.57	18.36	13.55	438	618	417	515	706	831	1078	990	919	917	800	544	10.2033	16.5833	22.0067	18.8267	491	684	995.667	753.667
G10090_6529	76073	Pcgf5	2.76	2.1	2.21	2.12	1.75	3.77	2.38	2.76	2.59	3.08	2.57	3.24	274	223	253	203	215	273	227	277	271	253	247	287	2.35667	2.54667	2.57667	2.96333	250	230.333	258.333	262.333
G10090_13799	11674	Aldoa	1087.06	1865.62	1946.71	1817.68	2518.38	3542.99	2397.78	2063.71	2996.88	3733.59	2295.4	3310.03	21204	38948	44052	33860	59102	48690	44222	40162	59735	58394	42062	55528	1633.13	2626.35	2486.12	3113.01	34734.7	47217.3	48039.7	51994.7
G10090_25517	195564	Skint3	1.43	6.56	2.45	6.51	4.04	15	13.41	14.23	9.59	6.92	8.05	9.72	82	399	162	360	289	627	737	827	577	331	449	499	3.48	8.51667	12.41	8.23	214.333	425.333	713.667	426.333
G10090_7011	93888	Pcdhb17	2.25	2.43	2.02	1.62	0.63	2.12	2.17	2.67	2.16	1.67	1.79	0.99	109	126	113	76	38	75	101	131	110	67	84	43	2.23333	1.45667	2.33333	1.48333	116	63	114	64.6667
G10090_281	328505	Skint7	0	0	0	0.44	1.61	18.22	0.11	0.16	0	0.9	1.25	4.19	0	0	0	13	46	329.07	3	4	0	18	27	94.69	0	6.75667	0.09	2.11333	0	129.357	2.33333	46.5633
G10090_8737	114604	Prdm15	2.06	1.37	1.41	2.34	1.63	4.03	1.96	1.88	1.55	2.25	2.64	3.71	194	140	154	220	198	290	181	183	157	177	245	314	1.61333	2.66667	1.79667	2.86667	162.667	236	173.667	245.333
G10090_20524	231147	Sh3tc1	4.94	5.13	4.45	4.56	2.33	6.32	5.01	5.7	6.02	3.83	4.99	3.44	304	347	325	259	174	274	306	355	406	195	288	193	4.84	4.40333	5.57667	4.08667	325.333	235.667	355.667	225.333
G10090_13515	215653	Rassf2	9.28	10.97	9.11	9.93	5.27	8.43	11.4	12.5	10.06	9.21	10.76	8.21	678	857	768	704	478	447	798	924	772	558	760	535	9.78667	7.87667	11.32	9.39333	767.667	543	831.333	617.667
G10090_29545	67988	Tmx3	14.53	9.09	6.53	11.54	4.41	11.26	12.61	11.54	10.14	10.72	10.34	10.59	1018	682	528	783	385	576	850	820	747	623	702	663	10.05	9.07	11.43	10.55	742.667	581.333	805.667	662.667
G10090_26026	105247050	Gm42226	65.16	52.16	72.49	58.36	23	46.48	51	42.06	55.64	38.74	43.54	50.53	3484.62	2989.57	4478.22	3023.23	1531.89	1815.2	2626.9	2283.41	3130.16	1719.77	2256.53	2413.55	63.27	42.6133	49.5667	44.27	3650.8	2123.44	2680.16	2129.95
G10090_32377	23832	Xcr1	0.03	0.08	0	0.76	0.25	0.63	0.22	0.31	0.11	0.7	0.85	0.41	2	6	0	50	21	31	14	21	8	39	55.54	25	0.0366667	0.546667	0.213333	0.653333	2.66667	34	14.3333	39.8467
G10090_22886	11689	Alox5	17.26	7.41	10.21	6.5	2.45	9.85	8.65	8.73	13.41	10.3	7.8	6.22	712	328	487	260	126	297	344	366	582	353	312	229	11.6267	6.26667	10.2633	8.10667	509	227.667	430.667	298
G10090_9655	74144	Robo4	3.97	4.45	3.88	4.12	3.57	6.45	9.55	6.79	5.74	7.62	5.96	3.28	225	240	231	195	231	234	430	346	334	295	251	164	4.1	4.71333	7.36	5.62	232	220	370	236.667
G10090_26177	22687	Zpr1	19.62	18.81	19.95	27.43	23.24	29.41	19.21	19.47	17.8	18.45	18.58	29.4	859	883	1010	1164	1268	941	811	866	820	671	789	1150	19.46	26.6933	18.8267	22.1433	917.333	1124.33	832.333	870
G10090_10851	56878	Rbms1	73.95	47.94	55.94	41.51	15.41	50.37	49.97	42.94	49.43	33.56	40.21	39.88	3723	2269	2848	1815	898	1728	2207	1996	2313	1247	1747	1672	59.2767	35.7633	47.4467	37.8833	2946.67	1480.33	2172	1555.33
G10090_8734	100038417	Spink13	0	0	0	0.26	0	0.32	0	0	0	0	0	0	0	0	0	2	0	2	0	0	0	0	0	0	0	0.193333	0	0	0	1.33333	0	0
G10090_15410	66142	Cox7b	280.56	235.5	259.38	218.51	280.84	213.39	333.9	341.93	330.08	284.52	250	260.24	3302	2987	3569	2505	4146	1852	3837	4122	4094	2805	2870	2732	258.48	237.58	335.303	264.92	3286	2834.33	4017.67	2802.33
G10090_5861	330963	Ankdd1a	0.02	0.05	0.06	0.05	0.16	1.52	0.1	0.08	0.01	0.42	0.31	0.72	2	4	6	5	18	91	7	6	1	23	21	55	0.0433333	0.576667	0.0633333	0.483333	4	38	4.66667	33
G10090_14361	22415	Wnt3	2.87	4.12	2.28	15.48	10.74	18.86	5.61	4.5	3.57	7.65	9.1	13.33	108	123	89	587	445	593	170	163	118	226	323	472	3.09	15.0267	4.56	10.0267	106.667	541.667	150.333	340.333
G10090_50132	434219	Trim30c	0.44	0.77	0.18	0.82	0.04	0.71	0.46	0.5	0.67	0.72	1.14	0.28	16	47	15	32	3	27	26	36	40	23	59	18	0.463333	0.523333	0.543333	0.713333	26	20.6667	34	33.3333
G10090_19496	320825	Samd5	12.08	0.85	0.51	13.12	3.34	7.28	2.97	3.05	0.95	3.74	7.78	6.59	464	34	21	472	157	196	107	116	36	116	288	219	4.48	7.91333	2.32333	6.03667	173	275	86.3333	207.667
G10090_19831	66859	Slc16a9	0.45	1.83	0.83	2.41	1.93	4.38	1.99	1.46	1.5	2.79	1.9	3.46	21	104	51	124	123	170	102	79	83	123	98	164	1.03667	2.90667	1.65	2.71667	58.6667	139	88	128.333
G10090_20458	319172	H2ac4	14.54	4.76	7.63	4.42	3.5	2.78	3.49	9	8.67	8.55	5.54	3.25	54.78	19.6	34.66	16.47	16.86	7.91	13.29	35.58	34.57	27.61	20.71	10.88	8.97667	3.56667	7.05333	5.78	36.3467	13.7467	27.8133	19.7333
G10090_24282	77446	Heg1	10.78	5.57	5.14	9.7	3.1	7.79	11.18	11.03	13.9	9.15	8.02	7.51	1222	795	689	1192	527	760	1375	1427	1800	900	953	876	7.16333	6.86333	12.0367	8.22667	902	826.333	1534	909.667
G10090_11396	71156	Lrrc72	0.44	0.14	0	0	0.47	1.19	0.3	0	0.28	0	0.45	0.17	3	1	0	0	4	6	2	0	2	0	3	1	0.193333	0.553333	0.193333	0.206667	1.33333	3.33333	1.33333	1.33333
G10090_29231	18515	Pbx2	19.69	14.32	14.68	23.01	19.1	25.37	17.69	17.14	13.52	23.73	25.96	26.4	890	694	767	1008	1076	838	771	787	643	891	1138	1066	16.23	22.4933	16.1167	25.3633	783.667	974	733.667	1031.67
G10090_1360	71648	Optn	6.98	6.92	8.06	8.87	6.88	14.4	11.35	9.55	11.39	12.36	9.64	12.03	268	285	358	326	326	401	412	369	452	388	356	404	7.32	10.05	10.7633	11.3433	303.667	351	411	382.667
G10090_18036	239408	Tmem74	0.1	0	0	0	0.04	0.02	0	0.06	0	0	0.08	0	2	0	0	0	1	1	0	2	0	0	3	0	0.0333333	0.02	0.02	0.0266667	0.666667	0.666667	0.666667	1
G10090_7233	216963	Git1	69.62	47.37	47.34	57.69	32.52	76.28	57.88	50.39	47.49	63.1	78.88	50.66	3845	2800	3020	3086	2238	3076	3080	2826	2756	2894	4217	2498	54.7767	55.4967	51.92	64.2133	3221.67	2800	2887.33	3203
G10090_22627	235330	Ttc12	3.34	1.51	1.55	2.65	1.46	3.15	2.07	1.98	1.97	2.39	1.89	3.14	106	58	57	80	56	78	66	67	64	62	63	91	2.13333	2.42	2.00667	2.47333	73.6667	71.3333	65.6667	72
G10090_22343	17390	Mmp2	167.71	208.2	195.63	154.01	67.86	237.53	396.87	414.94	329.47	390.57	377.83	176.74	7588	10098	10231	6750	3825	7854	17306	19074	15686	14679	16577	7144	190.513	153.133	380.427	315.047	9305.67	6143	17355.3	12800
G10090_8351	67604	Get4	65.5	47.21	54.23	56.69	48.8	58.12	51.32	44.83	43.31	54.28	46.7	55.93	1938	1500	1859	1625	1802	1259	1468	1347	1347	1333	1342	1478	55.6467	54.5367	46.4867	52.3033	1765.67	1562	1387.33	1384.33
G10090_14864	382252	Bclaf3	2.19	1.54	1.49	3.05	1.3	3.99	2.8	2.43	1.86	2.38	3.07	3.65	109	83	86	147	80	146	135	123	98	99	149	163	1.74	2.78	2.36333	3.03333	92.6667	124.333	118.667	137
G10090_12251	108168740	Gm46731	0.47	0.25	0.53	0.58	1.25	4.96	1.26	0.53	1.03	0.1	0.99	2.3	8.26	4.67	10.84	10	27.55	64.17	21.58	9.6	19.2	1.44	17	36.2	0.416667	2.26333	0.94	1.13	7.92333	33.9067	16.7933	18.2133
G10090_23407	22044	Trh	0.11	0.26	0.34	0	0	0	0.06	0.05	0.11	0	0	0	2	5	7	0	0	0	1	1	2	0	0	0	0.236667	0	0.0733333	0	4.66667	0	1.33333	0
G10090_22122	257962	Olfr222	0.09	0.34	0	0	0	0	0.09	0	0.09	0	0.09	0	1	4	0	0	0	0	1	0	1	0	1	0	0.143333	0	0.06	0.03	1.66667	0	0.666667	0.333333
G10090_2068	16764	Aff3	0.95	1.76	0.79	4.33	1.61	6.28	2.34	2.12	1.82	4.33	4.34	3.72	110	216	104	482	233	527	266	246	220	412	487	384	1.16667	4.07333	2.09333	4.13	143.333	414	244	427.667
G10090_14536	223666	Arhgap39	7.11	4.34	3.96	12.85	6.14	12.81	5.78	5.59	3.54	6.62	11.06	10.04	496	325	318	871	531	654	387	398	260	383	750	626	5.13667	10.6	4.97	9.24	379.667	685.333	348.333	586.333
G10090_18999	330485	Tmem145	0	0	0.03	0	0.02	0	0	0.03	0	0	0.06	0	0	0	1	0	1	0	0	1	0	0	2	0	0.01	0.00666667	0.01	0.02	0.333333	0.333333	0.333333	0.666667
G10090_1037	234371	Tmem161a	15.59	10.98	10.29	19.46	16.88	21.84	15.37	15.58	12.73	21.2	18.31	20.12	652	493	504	797	880	679	636	672	569	751	761	766	12.2867	19.3933	14.56	19.8767	549.667	785.333	625.667	759.333
G10090_24374	19400	Rapsn	0.86	2.52	1.92	2.16	3.1	6.07	5.31	4.75	4.51	8.31	3.37	2.81	19	60	49	46	85	98	113	108	104	152	72	55	1.76667	3.77667	4.85667	4.83	42.6667	76.3333	108.333	93
G10090_12901	68298	Ncapd2	26.29	18	16.15	25.62	13.67	39.7	22.04	21.54	17.53	29.9	30.94	36.19	1781	1319	1266	1685	1162	1972	1442	1491	1254	1692	2043	2199	20.1467	26.33	20.37	32.3433	1455.33	1606.33	1395.67	1978
G10090_8054	20815	Srpk1	15.41	34.79	22.16	30.27	27.57	76.95	32.27	31.97	26.15	33.4	36.74	60.91	562	1359	935	1069	1253	2056	1135	1183	1000	1007	1300	1982	24.12	44.93	30.13	43.6833	952	1459.33	1106	1429.67
G10090_10975	100041230	H4c17	0	2.55	1.31	2.74	0.88	0	10.27	9.75	5.46	8.16	5.19	1.55	0	6.21	3.57	6.01	2.5	0	23.6	22.96	12.72	15.68	11.46	3.03	1.28667	1.20667	8.49333	4.96667	3.26	2.83667	19.76	10.0567
G10090_25334	68050	Akirin1	59.22	38.5	37.97	55.41	38.76	50.89	41.87	38.33	36.69	36.11	41.78	52.13	2006	1399	1489	1820	1637	1261	1369	1320	1308	1017	1373	1577	45.23	48.3533	38.9633	43.34	1631.33	1572.67	1332.33	1322.33
G10090_20786	224481	Tfb1m	3.96	4.46	2.49	8.04	8.75	6.16	5.75	5.52	4.35	7.62	8.09	9.88	71	86	52	140	196	81	100	101	82	114	141	158	3.63667	7.65	5.20667	8.53	69.6667	139	94.3333	137.667
G10090_30494	105244808	Gm40353	0	0	0	0	0	0.19	0.07	0	0.13	0	0	0.08	0	0	0	0	0	2	1	0	2	0	0	1	0	0.0633333	0.0666667	0.0266667	0	0.666667	1	0.333333
G10090_28304	69736	Nup37	13.74	14.79	10.72	13.46	11.8	12.53	13.39	11.5	12.17	14.15	12.39	15.39	220	255	199	211	235	148	207	187	205	189	194	221	13.0833	12.5967	12.3533	13.9767	224.667	198	199.667	201.333
G10090_10435	72149	Strada	10.65	11.66	8.63	15.58	15.83	23.69	12.78	13.88	9.98	15.64	20.63	20.45	329	387	307	465	607	531	380	436	322	391	613	561	10.3133	18.3667	12.2133	18.9067	341	534.333	379.333	521.667
G10090_4799	12229	Btk	3.86	4.67	3.95	2.29	0.66	3.59	4.14	5.3	3.92	2.8	2.26	1.75	141	183	167	81	30	96	146	197	151	85	80	57	4.16	2.18	4.45333	2.27	163.667	69	164.667	74
G10090_18120	75863	Clec4g	0	0.06	0	0.26	0.87	0.26	0	0.06	0.12	0.62	0.59	0.29	0	1	0	4	17	3	0	1	2	8	9	4	0.02	0.463333	0.06	0.5	0.333333	8	1	7
G10090_31835	67169	Nradd	23.61	16.06	14.59	26.48	21.24	21.61	17.98	17.19	14.3	21.52	25.45	22.33	340	249	245	371	383	229	252	253	217	259	357	287	18.0867	23.11	16.49	23.1	278	327.667	240.667	301
G10090_12911	227627	Obp2a	0	0	0	0	0	0	0	0	0	0.19	0	0	0	0	0	0	0	0	0	0	0	1	0	0	0	0	0	0.0633333	0	0	0	0.333333
G10090_30045	66521	Rwdd1	151.03	84.28	90.73	114.7	129.24	97.6	108.66	100.53	100.09	105.19	99.02	143.91	1975	1187	1385	1460	2118	940	1385	1345	1379	1151	1262	1679	108.68	113.847	103.093	116.04	1515.67	1506	1369.67	1364
G10090_14736	70369	Bag5	20.68	9.92	10.98	14.47	15.16	22.8	15.47	14.65	12.42	18.26	18.25	22.69	642	332	394	438	593	527	461	461	403	476	552	626	13.86	17.4767	14.18	19.7333	456	519.333	441.667	551.333
G10090_14774	67299	Dock7	8.3	4.7	5.04	6.9	3.32	9.72	7.36	7	5.84	6.92	8.05	7.48	911	553	639	731	452	775	775	778	672	626	853	734	6.01333	6.64667	6.73333	7.48333	701	652.667	741.667	737.667
G10090_14031	55993	Msh4	0	0	0	0.02	0.02	0.03	0	0.02	0.02	0.03	0	0	0	0	0	1	1	1	0	1	1	1	0	0	0	0.0233333	0.0133333	0.01	0	1	0.666667	0.333333
G10090_28979	73719	Lce1c	2.33	49.51	32.06	57.72	112.34	470.15	63.33	99.25	45.58	241.09	137.7	418.53	17	391	276	412	1034	2549	456	747	351	1484	985	2721	27.9667	213.403	69.3867	265.773	228	1331.67	518	1730
G10090_29006	52575	Trmt10c	11.99	6.8	7.95	9.38	9.98	10.45	11.71	10.4	10.2	11.54	8.73	14.61	307	187	236	233	319	196	290	271	275	246	217	334	8.91333	9.93667	10.77	11.6267	243.333	249.333	278.667	265.667
G10090_11755	59050	Nsa2	114.07	68.61	75.88	96.17	87.03	93.14	96	91.58	77.76	98.16	92.38	94.94	4446	2868	3421	3633	4228	2654	3609	3627	3189	3179	3492	3305	86.1867	92.1133	88.4467	95.16	3578.33	3505	3475	3325.33
G10090_24847	231470	Fras1	0.23	0.1	0.04	0.71	0.82	1.92	1.04	0.7	0.19	1.6	1.46	1.52	53	23	10	154	210	284	215	155	42	285	311	275	0.123333	1.15	0.643333	1.52667	28.6667	216	137.333	290.333
G10090_10253	26754	Cops5	73.18	52.59	52.2	69.85	55.9	65.32	67.54	61.96	57.21	62.03	52.85	78.49	1718	1319	1422	1591	1642	1122	1537	1479	1415	1214	1208	1645	59.3233	63.69	62.2367	64.4567	1486.33	1451.67	1477	1355.67
G10090_21052	66928	Dmac1	43.59	48.01	38.21	44.98	52.97	50.15	52.4	47.38	50.13	54.57	46.95	60.28	323	385	334	326	495	276	383	362	392	341	341	398	43.27	49.3667	49.97	53.9333	347.333	365.667	379	360
G10090_2926	14120	Fbp2	1.65	1.04	2.17	2.84	6.44	13.53	2.18	1.21	3.63	4.23	1.69	5.01	28	19	43	47	137	169	36	21	65	60	28	76	1.62	7.60333	2.34	3.64333	30	117.667	40.6667	54.6667
G10090_8346	94346	Tmem40	47.44	84.65	88.99	74.95	41.73	68.42	51.18	57.7	69.28	47.69	40.66	73.94	842	1588	1787	1280	931	872	864	1035	1265	701	695	1151	73.6933	61.7	59.3867	54.0967	1405.67	1027.67	1054.67	849
G10090_27373	57312	Mrps31	17.19	10.72	10.78	15.87	16.55	19.17	13.6	13.71	10.71	18.53	19.05	21.71	352	235	256	315	422	287	270	286	231	316	379	396	12.8967	17.1967	12.6733	19.7633	281	341.333	262.333	363.667
G10090_22007	14472	Gbx2	0.1	0.06	0	0	0.03	0.09	0.07	0.03	0.22	0.08	0.07	0	3	2	0	0	1	2	2	1	7	2	2	0	0.0533333	0.04	0.106667	0.05	1.66667	1	3.33333	1.33333
G10090_9758	12335	Capn3	0.86	0.98	1.16	1.49	1.86	7.38	5.21	3.03	4.29	7	2.24	3.75	40	49	62	65	108	251	234	144	210	271	100	155	1	3.57667	4.17667	4.33	50.3333	141.333	196	175.333
G10090_13488	338371	Endov	6.16	4.29	5.77	7.78	6.23	11.37	6.12	5.07	4.43	6.89	9.03	8.13	369	276	378	497	526	534	376	340	280	392	588	519	5.40667	8.46	5.20667	8.01667	341	519	332	499.667
G10090_120	380753	Atxn7l1	16.52	15.99	14.56	14.96	7.64	15.68	15.83	16.84	15.18	13.44	14.64	14.95	624	545	620	540	325	483	548	582	541	407	476	463	15.69	12.76	15.95	14.3433	596.333	449.333	557	448.667
G10090_33068	108167830	Gm46240	0	0.07	0	0.08	0.06	0	0	0.14	0	0.09	0.08	0.08	0	1	0	1	1	0	0	2	0	1	1	1	0.0233333	0.0466667	0.0466667	0.0833333	0.333333	0.666667	0.666667	1
G10090_1144	20750	Spp1	134.42	15.83	67.4	47.27	0.78	3.72	8.44	6.47	14.2	6.4	6.42	3.92	2510	318	1459	857	18	51	152	123	278	99	116	65	72.55	17.2567	9.70333	5.58	1429	308.667	184.333	93.3333
G10090_27655	100045792	Ect2l	0.06	0.04	0.02	0.08	0.03	0	0.06	0.04	0.02	0	0.02	0.02	3	2	1	4	2	0	3	2	1	0	1	1	0.04	0.0366667	0.04	0.0133333	2	2	2	0.666667
G10090_5617	66923	Pbrm1	11.51	5.72	5.46	12.22	5.17	12.59	11.29	9.62	8.18	9.88	11.11	11.21	1438	767	790	1481	807	1151	1358	1221	1076	1026	1349	1258	7.56333	9.99333	9.69667	10.7333	998.333	1146.33	1218.33	1211
G10090_28174	102633888	Gm31606	0.01	0.01	0.01	0.02	0.01	0.01	0.01	0.01	0.01	0.02	0.02	0.02	6	9.16	7.11	14.71	15.54	6.86	6.99	10.44	7.2	11.92	16.72	18.44	0.01	0.0133333	0.01	0.02	7.42333	12.37	8.21	15.6933
G10090_30478	12227	Btg2	23.53	21.81	13.78	42.16	17.51	25.81	24.37	28.7	21.72	26.69	29.68	29.33	1068	1061	723	1854	990	856	1066	1323	1037	1006	1306	1189	19.7067	28.4933	24.93	28.5667	950.667	1233.33	1142	1167
G10090_5063	381522	Ccdc180	0.19	0.08	0.16	0.08	0.01	0.07	0.04	0.1	0.06	0.09	0	0.03	15	7	14	6	1	4	3	8	5	6	0	2	0.143333	0.0533333	0.0666667	0.04	12	3.66667	5.33333	2.66667
G10090_13412	94222	Olig3	0	0	0	0	0	0.05	0	0	0	0	0	0	0	0	0	0	0	1	0	0	0	0	0	0	0	0.0166667	0	0	0	0.333333	0	0
G10090_32957	408190	Wfdc13	0	0	0	0	0	0	0.08	0	0.07	0	0.08	0	0	0	0	0	0	0	1	0	1	0	1	0	0	0	0.05	0.0266667	0	0	0.666667	0.333333
G10090_11299	74126	Syvn1	20.98	24.08	20.29	27.8	11.56	33.85	23.11	21.16	22.01	25.37	25.89	26.76	987	1224	1121	1281	687	1184	1064	1031	1109	994	1195	1146	21.7833	24.4033	22.0933	26.0067	1110.67	1050.67	1068	1111.67
G10090_26597	100042939	H2al1f	0	0	0	0	0	0	0	0.42	0	0	0	0	0	0	0	0	0	0	0	0.45	0	0	0	0	0	0	0.14	0	0	0	0.15	0
G10090_21657	19079	Prkab1	27.68	24.53	25.5	30.64	24.85	32.41	25.06	26.14	24.21	26.22	30.57	37.95	787	750	841	846	882	675	689	757	725	621	843	965	25.9033	29.3	25.1367	31.58	792.667	801	723.667	809.667
G10090_32427	20863	Stfa3	1046.18	9753.05	6383.92	513.58	216.43	660.5	19015.7	18716.5	15499.6	3676.72	1921.31	865.58	2407	24830	18182	1182	646	1175	45640	46090	37871	7393	4446	1771	5727.72	463.503	17743.9	2154.54	15139.7	1001	43200.3	4536.67
G10090_16102	319875	Tmprss11b	0.99	2.02	2.86	0.13	0	0	2.97	2.1	4.72	0.04	0	0	31	68	104	4	0	0	90	67	156	1	0	0	1.95667	0.0433333	3.26333	0.0133333	67.6667	1.33333	104.333	0.333333
G10090_20544	22146	Tuba1c	380.96	282.69	346.61	237.1	148.42	151.11	156.5	156.3	209.35	117.95	124.21	225.58	10487	8352.86	11058.4	6332.04	5098.53	3046.07	4164.74	4378.46	6065.71	2701.91	3319.63	5545.1	336.753	178.877	174.05	155.913	9966.07	4825.55	4869.64	3855.55
G10090_2837	75288	Slc35f4	0	0	0	0	0.16	0	0	0	0	0	0	0	0	0	0	0	3	0	0	0	0	0	0	0	0	0.0533333	0	0	0	1	0	0
G10090_9116	22253	Unc5c	0.01	0.04	0.02	0.05	0.03	0.27	0.14	0.13	0.03	0.2	0.17	0.1	2	6	3	7	6	29	20	19	5	24	24	13	0.0233333	0.116667	0.1	0.156667	3.66667	14	14.6667	20.3333
G10090_19392	110454	Ly6a	355.27	455.71	427.13	468.47	213.86	557.21	493.72	517.05	530.82	683.76	696.31	360.08	3950	5457	5554	5073	2981.78	4569	5363	5885	6216	6365	7550	3566	412.703	413.18	513.863	580.05	4987	4207.93	5821.33	5827
G10090_11355	71027	Tmem30c	0	0	0	0	0.05	0	0	0	0	0	0	0	0	0	0	0	1	0	0	0	0	0	0	0	0	0.0166667	0	0	0	0.333333	0	0
G10090_10574	20310	Cxcl2	621.54	51.63	239.53	23.85	0.12	0.1	3.53	1.87	16.38	0	0.24	0.34	8138	728	3661	304	2	1	45	25	226	0	3	4	304.233	8.02333	7.26	0.193333	4175.67	102.333	98.6667	2.33333
G10090_18558	22690	Zfp28	2.96	1.03	1.43	1.52	1.32	3.19	1.54	1.86	1.32	2.17	2.41	1.7	123	49	67	61	72	111	65	80	57	74	108	73	1.80667	2.01	1.57333	2.09333	79.6667	81.3333	67.3333	85
G10090_21637	381204	Naaladl1	0.23	0	0.11	0.11	0.1	0.32	0	0.05	0.07	0.09	0.18	0.11	9	0	5	4	5	9	0	2	3	3	7	4	0.113333	0.176667	0.04	0.126667	4.66667	6	1.66667	4.66667
G10090_31770	320522	Bhlha9	2.52	0.06	0.06	7.02	11.75	0.81	0.41	0.65	0	0.08	2.18	12.92	38	1	1	103	222	9	6	10	0	1	32	174	0.88	6.52667	0.353333	5.06	13.3333	111.333	5.33333	69
G10090_17971	66481	Rps21	5168.32	4471.86	4786.58	4992.06	6946.23	4512.44	4229.44	5031.66	4420.64	5008.12	5344.87	5547.67	10310	9912	11926	9976	18012	6990	8881	10809	9361	8760	10741	9828	4808.92	5483.58	4560.58	5300.22	10716	11659.3	9683.67	9776.33
G10090_14716	70425	Csnk1g3	12.04	7.67	5.94	15.73	9.48	12.44	10.36	9.58	8.09	8.26	8.99	14.49	790	535	450	995	772	594	653	636	557	449	570	847	8.55	12.55	9.34333	10.58	591.667	787	615.333	622
G10090_17074	233073	U2af1l4	21.97	34.6	24.7	41.93	55.94	50.09	39.49	39.22	32.65	53.32	57.6	59.62	210	357	277	391	672	354	370	385	329	428	538	508	27.09	49.32	37.12	56.8467	281.333	472.333	361.333	491.333
G10090_29484	69276	Sec62	30.03	20.02	18.63	32.46	28.14	58.66	37.05	37.26	27.66	34.45	39.48	49.26	1783	1275	1276	1866	2070	2521	2122	2250	1726	1693	2266	2610	22.8933	39.7533	33.99	41.0633	1444.67	2152.33	2032.67	2189.67
G10090_3516	208154	Btla	0.21	0.31	0.24	1.23	0.66	1.46	0.61	0.87	0.46	0.97	1.21	0.75	10	16	13	57	39	51	28	42	23	39	57	32	0.253333	1.11667	0.646667	0.976667	13	49	31	42.6667
G10090_11673	19157	Cyth1	26.67	20.67	22.34	30.32	18.85	33.68	24.1	24.34	20.83	24.71	27.71	27.54	1201	997	1152	1324	986	1072	996	1078	997	922	1176	1076	23.2267	27.6167	23.09	26.6533	1116.67	1127.33	1023.67	1058
G10090_14797	381801	Tatdn2	45.66	23.08	29.67	26.42	19.16	28.29	22.31	21.05	20.11	20.26	22.36	25.28	2218	1203	1668	1246	1161	1004	1048	1040	1027	817	1053	1100	32.8033	24.6233	21.1567	22.6333	1696.33	1137	1038.33	990
G10090_31823	211673	Arfgef1	15.04	10.16	9.95	14.69	6.5	14	12.46	11.91	11.11	9.99	11.04	14.06	1644	1189	1255	1554	884	1116	1309	1320	1277	905	1169	1373	11.7167	11.73	11.8267	11.6967	1362.67	1184.67	1302	1149
G10090_50235	676527	Gm12248	1.17	3.5	1.99	3.21	0.75	2.17	1.19	1.28	2.55	0.88	0.38	1.06	16	52	32	43	13	22	16	18	37	10	5	13	2.22	2.04333	1.67333	0.773333	33.3333	26	23.6667	9.33333
G10090_26463	19041	Ppl	37.41	51.94	69.26	75.24	31.44	157.5	45.96	38.2	43.96	35.77	52.26	80.49	3627	5394	7746	7062	3793	11140	4285	3756	4483	2876	4907	6973	52.87	88.06	42.7067	56.1733	5589	7331.67	4174.67	4918.67
G10090_22695	19219	Ptger4	6.28	4.35	3.24	13.87	10.83	16.92	5.9	6.77	3.91	8.17	15.29	15.3	308	228	183	657	658	604	277	335	201	333	724	668	4.62333	13.8733	5.52667	12.92	239.667	639.667	271	575
G10090_1446	319675	Cep295	4.86	1.73	2.53	3.67	1.85	5.06	3.64	3.24	3.03	2.63	3.62	4.29	591	217	357	427	270	450	425	391	384	254	417	445	3.04	3.52667	3.30333	3.51333	388.333	382.333	400	372
G10090_5729	238386	Btbd7	11.5	4.95	5.56	9.41	4.31	11.3	8.81	7.64	6.34	9.51	8.52	9.34	1089	656	678	1109	661	1020	935	878	705	895	971	1052	7.33667	8.34	7.59667	9.12333	807.667	930	839.333	972.667
G10090_2527	320662	Casc1	0.48	0.05	0.11	0.05	0.01	0.31	0.1	0.17	0.05	0.06	0.04	0.25	13	2	6	3	1	9	4	9	1	1	1	8	0.213333	0.123333	0.106667	0.116667	7	4.33333	4.66667	3.33333
G10090_16050	20422	Sem1	488.63	534.23	555.16	451.8	674.52	483.85	635.52	603.42	589.39	524.8	530.69	564.07	1731	2072	2379	1584	3059	1300	2286	2247	2211	1598	1868	1776	526.007	536.723	609.443	539.853	2060.67	1981	2248	1747.33
G10090_23105	232970	Phldb3	15.64	14.74	15.32	27.93	23.54	47.03	14.69	13	9.14	19.6	32.55	32.94	555	548	629	940	1010	1211	485	452	329	544	1091	1044	15.2333	32.8333	12.2767	28.3633	577.333	1053.67	422	893
G10090_14184	545654	Gm13285	0.11	0	0	0.07	0	0	0.11	0	0	0	0	0	0.49	0	0	0.33	0	0	0.5	0	0	0	0	0	0.0366667	0.0233333	0.0366667	0	0.163333	0.11	0.166667	0
G10090_49127	115488284	Gm3752	0	0	0	0	0	0	0	0.05	0.03	0	0.03	0.03	0	0	0	0	0	0	0	1.75	1	0	1.24	1	0	0	0.0266667	0.02	0	0	0.916667	0.746667
G10090_9861	20867	Stip1	86.96	93.21	79.64	96.32	67.36	105.55	82.94	75.25	77.8	102.56	114.91	112.74	2669	3070	2831	2867	2579	2371	2459	2349	2513	2618	3423	3090	86.6033	89.7433	78.6633	110.07	2856.67	2605.67	2440.33	3043.67
G10090_21737	22751	Zfp90	7.9	3.44	4.33	4.14	3.59	6.17	4.64	4.29	4.59	5.41	5.54	4.03	351	153	226	178	217	193	210	198	213	189	235	170	5.22333	4.63333	4.50667	4.99333	243.333	196	207	198
G10090_9815	106512	Gpsm3	55.4	48.51	52.04	25.47	11.84	20	31.21	38.42	32.62	26.26	30.91	12.83	958	902	1047	428	256	254	524	678	594	379	520	198	51.9833	19.1033	34.0833	23.3333	969	312.667	598.667	365.667
G10090_17575	26405	Map3k2	3.26	1.65	1.58	2.47	1.15	2.98	2.44	2.25	2.18	2.26	2.29	2.4	554	300	310	406	243	369	398	387	389	318	377	364	2.16333	2.2	2.29	2.31667	388	339.333	391.333	353
G10090_11930	20758	Sprr2d	363.33	4268.67	4646	43.92	1.44	10.58	780.19	854.55	2038	23.12	2.01	25.85	2399	30541	36288	284	12	52	5098	5831	14205	129	13	152	3092.67	18.6467	1224.25	16.9933	23076	116	8378.01	98
G10090_20767	242377	Pm20d2	1.89	0.79	0.85	1.61	1.7	3.59	1.55	1.49	1.18	2.95	1.99	2.15	93	42	42	123	132	208	129	104	84	190	141	147	1.17667	2.3	1.40667	2.36333	59	154.333	105.667	159.333
G10090_21137	66901	Proz	0.04	0	0	0	0	0	0	0	0	0	0	0	2	0	0	0	0	0	0	0	0	0	0	0	0.0133333	0	0	0	0.666667	0	0	0
G10090_1605	68626	Elac2	21.04	19.15	21.72	21.59	13.16	22.71	17.57	16.02	17.29	19.01	17.3	24.02	994	985	1213	999	776	799	803	774	865	741	792	1027	20.6367	19.1533	16.96	20.11	1064	858	814	853.333
G10090_14289	213326	Scyl2	10.27	9.78	8.11	13.04	6.34	12.75	10.71	13.19	10.21	12	12.99	12.88	755	770	688	928	580	684	758	984	790	732	925	846	9.38667	10.71	11.37	12.6233	737.667	730.667	844	834.333
G10090_5126	207615	Wdr37	4.05	2.79	2.52	3.25	2.11	4.13	4.24	4.09	2.71	3.78	3.09	4.42	275	200	198	213	178	205	277	282	196	213	205	268	3.12	3.16333	3.68	3.76333	224.333	198.667	251.667	228.667
G10090_23898	20339	Sele	7.23	3.68	3.92	0.68	0.19	1.15	1.97	2.86	2.5	1.42	1.33	0.37	398	220	230	38	12	45	106	150	157	72	64	20	4.94333	0.673333	2.44333	1.04	282.667	31.6667	137.667	52
G10090_23287	27263	Smok2a	0	0	0	0.04	0	0	0	0	0	0	0	0	0	0	0	1	0	0	0	0	0	0	0	0	0	0.0133333	0	0	0	0.333333	0	0
G10090_4529	442803	A830005F24Rik	0.08	0.67	0.34	0.33	0.51	0.11	0.25	0.7	0.38	0.57	0.25	0.36	1	9	5	4	8	1	3	9	5	6	3	4	0.363333	0.316667	0.443333	0.393333	5	4.33333	5.66667	4.33333
G10090_2978	116838	Rims2	0.02	0.11	0.08	0.02	0	0.04	0.08	0.11	0.14	0.12	0.03	0.09	3	11	11	2	0	3	7	16	16	11	3	6	0.07	0.02	0.11	0.08	8.33333	1.66667	13	6.66667
G10090_22538	27260	Plek2	25.28	31.9	40.99	24.48	20.78	31.39	31.44	26.66	30.19	20.88	23.44	31.81	523	708	985	491	537	476	630	562	657	360	471	587	32.7233	25.55	29.43	25.3767	738.667	501.333	616.333	472.667
G10090_15470	20558	Slfn4	15.67	1.94	4.31	6.62	0.08	3.06	0.77	0.79	2.14	0.39	1.72	0.4	930	122	295.89	380	6	131.92	44	46.98	132	19	98	21	7.30667	3.25333	1.23333	0.836667	449.297	172.64	74.3267	46
G10090_6751	73893	Tmem202	0.98	0.66	0.23	0.73	0.28	0.12	0.46	0.69	0.46	0.42	0.46	0.4	12	8	4	8	4	1	5	8	6	4	5	4	0.623333	0.376667	0.536667	0.426667	8	4.33333	6.33333	4.33333
G10090_4168	18578	Pde4b	19.6	6.57	7.83	6.79	3.41	9.17	9.59	9.94	8.44	13.53	7.31	5.98	1125	391	521	368	231	382	527	572	497	619	414	304	11.3333	6.45667	9.32333	8.94	679	327	532	445.667
G10090_16097	212111	Inpp5a	34.06	24.52	21.72	20.87	25.76	35.15	25.97	23.37	24.76	31.17	27.44	27.88	1405	1085	1037	836	1326	1060	1034	980	1075	1069	1098	1029	26.7667	27.26	24.7	28.83	1175.67	1074	1029.67	1065.33
G10090_4161	66605	1700017N19Rik	0	0	0	0	0.03	0	0	0	0	0	0	0	0	0	0	0	1	0	0	0	0	0	0	0	0	0.01	0	0	0	0.333333	0	0
G10090_29211	56095	Ftsj3	32.08	23.48	26.88	28.95	17.48	32.22	25.34	22.71	21.23	22.5	24.19	32.97	1492	1171	1445	1305	1013	1095	1136	1073	1039	869	1091	1370	27.48	26.2167	23.0933	26.5533	1369.33	1137.67	1082.67	1110
G10090_5636	319885	Zcchc7	10.01	6.34	7.1	11.04	9.93	22	12.09	9.11	9.56	8.31	12.35	17.45	364	247	299	389	450	585	424	337	366	251	435	567	7.81667	14.3233	10.2533	12.7033	303.333	474.667	375.667	417.667
G10090_29830	22092	Rsph1	1.49	1.12	1.4	0.81	0.69	2.02	0.61	1.02	1.06	1.42	1.38	0.68	20	16	22	10	10	20	8	14	15	16	18	7	1.33667	1.17333	0.896667	1.16	19.3333	13.3333	12.3333	13.6667
G10090_23689	207965	Vcpkmt	23.44	18.64	13.56	28.61	26.43	23.69	24.04	18.18	16.32	20.25	27.36	35.07	290	247	196	343	407	216	290	229	212	210	327	386	18.5467	26.2433	19.5133	27.56	244.333	322	243.667	307.667
G10090_23442	226139	Cox15	5.12	4.48	3.83	5	4.02	7.05	5.69	5.73	5.41	6.52	5.59	6.08	374	351	323	354	366	376	400	425	416	395	396	397	4.47667	5.35667	5.61	6.06333	349.333	365.333	413.667	396
G10090_6582	218461	Pde8b	0.28	0.18	0.15	0.39	0.24	0.5	0.31	0.31	0.28	0.29	0.42	0.22	19	13	12	25	21	25	21	21	20	16	27	13	0.203333	0.376667	0.3	0.31	14.6667	23.6667	20.6667	18.6667
G10090_23513	69260	Ing2	9.19	5.14	5.94	5.11	4.42	6.14	5.56	5.76	5.75	4.34	4.6	4.88	377	226	282	203	226	184	220	240	248	148	183	179	6.75667	5.22333	5.69	4.60667	295	204.333	236	170
G10090_5127	242603	Cdcp2	0	0	0	0	0.03	0.04	0	0.03	0	0	0.02	0	0	0	0	0	2	1	0	1	0	0	1	0	0	0.0233333	0.01	0.00666667	0	1	0.333333	0.333333
G10090_1340	380839	Serpinb1c	0.25	0.09	0.08	2.58	1.2	3.58	0.41	1.11	0.24	2.12	2.19	1.35	5	2	2	51	31	54	8	23	5	36	44	25	0.14	2.45333	0.586667	1.88667	3	45.3333	12	35
G10090_5381	17454	Mov10	2.87	3.39	2.84	2.93	1.7	7.46	4.07	4.1	3.16	5.47	7.29	3.24	150	189	172	152	113	289	205	218	174	241	374	154	3.03333	4.03	3.77667	5.33333	170.333	184.667	199	256.333
G10090_9526	16151	Ikbkg	3.41	3.38	2.92	4.49	2.96	6.15	4.44	4.05	3.34	4.73	4.03	5.24	399	402	376	466	406	516	459	448	385	431	443	533	3.23667	4.53333	3.94333	4.66667	392.333	462.667	430.667	469
G10090_8619	19141	Lgmn	282.58	182.61	217.73	115.83	35.67	91	156.58	173.7	239.98	86.42	84.86	64.98	7910	5485	7062	3145	1246	1865	4235	4946	7069	2013	2306	1624	227.64	80.8333	190.087	78.7533	6819	2085.33	5416.67	1981
G10090_31187	213469	Lgi3	0.15	0.26	0.29	1.45	0.68	1.46	0.49	0.61	0.18	1.08	1.19	0.76	7	13	16	66	41	50	22	30	9	43	56	32	0.233333	1.19667	0.426667	1.01	12	52.3333	20.3333	43.6667
G10090_5973	68545	Ecscr	35.38	26.08	27.53	18.42	13.51	20.65	36.04	33.86	38.89	25.46	16.87	10.59	455	360	413	230	216	194	453	446	528	274	210	121	29.6633	17.5267	36.2633	17.64	409.333	213.333	475.667	201.667
G10090_28584	94179	Krt23	63.88	23.88	21.38	148.99	191.1	212.31	19.32	26.12	15.39	52.89	86.03	208.64	1317	529	512	2983	4923	3211	386	549	334	909	1724	3840	36.38	184.133	20.2767	115.853	786	3705.67	423	2157.67
G10090_259	14275	Folr1	1.53	0.71	0.47	0.59	0.23	0.26	1.17	1.21	0.72	0.46	0.59	0.54	16	8	7	6	4	2	13	15	8	4	7	5	0.903333	0.36	1.03333	0.53	10.3333	4	12	5.33333
G10090_3371	404634	Macroh2a2	10.06	3.34	2.81	9.68	10.92	20.58	8.27	8.63	3.7	14.81	15.09	13.2	304	105	101	283	404	441	228	250	110	364	439	354	5.40333	13.7267	6.86667	14.3667	170	376	196	385.667
G10090_24704	76652	Actrt3	0	0	0	0	0	0	0.04	0	0.04	0	0	0.09	0	0	0	0	0	0	1	0	1	0	0	2	0	0	0.0266667	0.03	0	0	0.666667	0.666667
G10090_3338	70357	Kcnip1	0.15	0	0.03	0	0.51	0	0.08	0.18	0	0.05	0.23	0.04	4	0	1	0	17	0	2	5	0	1	6	1	0.06	0.17	0.0866667	0.106667	1.66667	5.66667	2.33333	2.66667
G10090_33178	56788	Scube2	4.27	0.39	0.2	2.41	1.19	1.21	0.98	0.95	1.11	0.97	2.14	3.81	227	22	12	124	79	47	50	51	62	43	110	181	1.62	1.60333	1.01333	2.30667	87	83.3333	54.3333	111.333
G10090_27605	14559	Gdf1	0	0.26	0.29	0	1.08	0.24	1.64	1.15	0.22	1.5	0.6	0.32	0	5.12	6.2	0	24.58	3.26	29	21.41	4.16	22.81	10.65	5.22	0.183333	0.44	1.00333	0.806667	3.77333	9.28	18.19	12.8933
G10090_15281	13690	Eif4g2	150.13	101.72	91.32	130.58	85.47	136.52	121.83	111.27	97.59	115.44	100.93	158.33	18101	13142	12697	15257	12839	12020	14133	13616	12386	11555	11803	17085	114.39	117.523	110.23	124.9	14646.7	13372	13378.3	13481
G10090_10080	67454	Ikbip	10.84	9.62	7.56	7.88	10.08	16.87	16.53	18.81	15.54	18.25	17.12	13.65	326.04	278.97	255	204	259	298	416	483	444	387	409	296	9.34	11.61	16.96	16.34	286.67	253.667	447.667	364
G10090_6118	69399	1700025G04Rik	11.65	10.62	7.21	10.69	8.57	16.99	15.22	13.22	13.66	15.39	13.5	15.7	676	720	545	686	799	941	944	814	845	885	921	982	9.82667	12.0833	14.0333	14.8633	647	808.667	867.667	929.333
G10090_11260	14208	Ppm1g	69.04	55.86	56.92	54.48	37.35	57.63	57.45	51.08	49.24	53.89	52.25	60.75	2110	1832	2015	1615	1424	1289	1696	1588	1584	1370	1550	1658	60.6067	49.82	52.59	55.63	1985.67	1442.67	1622.67	1526
G10090_12921	241035	Pkhd1	0	0	0	0.01	0	0.01	0	0	0	0	0	0.01	0	1	0	1	0	1	0	0	0	0	0	1	0	0.00666667	0	0.00333333	0.333333	0.666667	0	0.333333
G10090_1266	15234	Hgf	10.31	3.43	5.43	1.56	0.26	0.54	1.85	2.25	2.45	0.72	0.76	0.28	408	145	253	61	12	15	71	93	105	22	30	9	6.39	0.786667	2.18333	0.586667	268.667	29.3333	89.6667	20.3333
G10090_20959	66443	Tnfaip8l1	4.3	4.47	2.71	5.71	4.94	6.19	4.14	4.05	3.97	5.09	5.65	5.61	165	166	111	206	227	168	146	147	149	150	205	187	3.82667	5.61333	4.05333	5.45	147.333	200.333	147.333	180.667
G10090_9092	11676	Aldoc	4.68	5.53	8.2	7.35	5.86	6.89	5.54	7.08	7.43	7.36	6.26	8.78	182	231	369	277	284	196	208	280	304	238	236	305	6.13667	6.7	6.68333	7.46667	260.667	252.333	264	259.667
G10090_15205	101055907	Gm15246	0.87	0.4	0.34	0.34	0.24	0.42	0.56	0.27	0.27	0.27	0.46	0.5	32	17	14	11	11	11	19	9	10	8	16	16	0.536667	0.333333	0.366667	0.41	21	11	12.6667	13.3333
G10090_21366	504186	Chrna10	0	0	0	0	0.07	0	0	0	0	0	0	0.06	0	0	0	0	3	0	0	0	0	0	0	2	0	0.0233333	0	0.02	0	1	0	0.666667
G10090_260	20185	Ncor1	25.96	15.19	14.06	26.45	13.84	31.33	25.18	22.97	19.38	25.77	28.71	27.5	3412	2099	2179	3349	2246	3054	3186	3060	2680	2860	3668	3259	18.4033	23.8733	22.51	27.3267	2563.33	2883	2975.33	3262.33
G10090_9310	98170	Tmem132a	12.39	14.68	10.4	21.61	15.02	31.74	20.53	22.53	15.28	34.55	40.11	24.6	647	824	628	1093	981	1217	1036	1198	843	1499	2034	1149	12.49	22.79	19.4467	33.0867	699.667	1097	1025.67	1560.67
G10090_18091	269642	Nat8l	1.72	4.36	3.48	2.09	2.84	7.44	5.89	4.4	6.3	3.9	2.66	2.8	174	472	405	204	357	548	572	451	669	327	260	253	3.18667	4.12333	5.53	3.12	350.333	369.667	564	280
G10090_7080	244421	Lonrf1	5.89	2	2.22	3.92	2.03	5.33	2.97	2.16	1.83	3.45	3.17	3.8	333	121	145	215	143	220	162	124	109	162	174	192	3.37	3.76	2.32	3.47333	199.667	192.667	131.667	176
G10090_12324	68968	Cdan1	2.11	1.56	1.55	2.51	1.96	5.56	2.4	2.29	1.96	2.74	3.09	3.57	208	165	176	240	241	400	228	229	203	224	295	315	1.74	3.34333	2.21667	3.13333	183	293.667	220	278
G10090_15926	73473	Iws1	12.75	9.1	11.05	10.89	5.16	13.55	11.68	9.37	9.6	11.03	12.4	11.45	752	581	689	667	433	670	686	611	611	570	720	718	10.9667	9.86667	10.2167	11.6267	674	590	636	669.333
G10090_8216	57915	Tbc1d1	8.66	4.87	4.09	6.35	3.97	8.55	6.79	5.89	6.18	8.88	6.94	6.54	543	331	324	398	281	403	424	399	425	484	445	347	5.87333	6.29	6.28667	7.45333	399.333	360.667	416	425.333
G10090_385	77577	Spns3	0.07	0.7	0.07	0.33	0.39	0.75	0.15	0.36	0.48	0.36	0.5	0.2	2	14	2	9	10	9	4	8	10	6	13	4	0.28	0.49	0.33	0.353333	6	9.33333	7.33333	7.66667
G10090_10207	16498	Kcnab2	8.05	9.74	7.19	6.37	2.89	9.48	12.28	14.41	11.8	11.1	13.51	5.29	431	553	442	330	192	371	633	785	665	494	703	253	8.32667	6.24667	12.83	9.96667	475.333	297.667	694.333	483.333
G10090_1367	434797	Gm5640	0	0.02	0	0	0	0	0	0.05	0	0.06	0.02	0	0	1	0	0	0	0	0	2	0	2	1	0	0.00666667	0	0.0166667	0.0266667	0.333333	0	0.666667	1
G10090_26742	227102	Ormdl1	10.66	9.02	6.89	14.11	10.78	11.12	10.09	10.01	8.71	10.78	9.44	14.15	271	246	203	348	342	207	248	259	233	228	233	321	8.85667	12.0033	9.60333	11.4567	240	299	246.667	260.667
G10090_11070	73835	Ifitm5	3.34	1.67	1.65	1.14	0.33	1.87	0.42	0.13	0.4	0.66	1.28	1.41	24	13	14	8	3	10	3	1	3	4	9	9	2.22	1.11333	0.316667	1.11667	17	7	2.33333	7.33333
G10090_17902	234677	Ces4a	0.4	40.13	15.01	73.79	20.04	39.22	53.18	86.95	70.98	98.81	79.68	43.07	14	1502	606	2496	872	1001	1791	3084	2606	2866	2697	1342	18.5133	44.35	70.37	73.8533	707.333	1456.33	2493.67	2301.67
G10090_6351	270192	Rab6b	5.35	6.27	3.61	8.54	7.69	20.32	10.77	7.82	7.06	14.69	18.61	12.4	155	177	95	245	229	423	289	255	192	300	405	336	5.07667	12.1833	8.55	15.2333	142.333	299	245.333	347
G10090_4507	100043381	Gm14308	0.79	0.3	0.39	1.03	1.37	1.05	1.05	1.47	0.98	1.26	0.89	0.55	61.44	24.25	36.48	83.47	148.76	67.77	89.16	131.45	89.15	84.16	76.17	41.56	0.493333	1.15	1.16667	0.9	40.7233	100	103.253	67.2967
G10090_31310	243084	Tmprss11e	5.37	2.47	4.56	8.4	4.19	1.3	3.67	3.52	4.71	1.14	2.42	7.01	272	134	267	412	264	48	179	181	251	48	119	317	4.13333	4.63	3.96667	3.52333	224.333	241.333	203.667	161.333
G10090_10184	623661	Lipt1	2.34	1.86	1.69	2.8	2.15	3.12	2.09	2.02	2.39	2.16	2.9	3.39	55	49	49	66	78	67	55	51	62	47	73	79	1.96333	2.69	2.16667	2.81667	51	70.3333	56	66.3333
G10090_13040	105638	Dph3	22.28	15.07	18.16	18.09	18	15.07	15.09	14.85	16.94	15.95	13.49	20.55	959	733	902	773	945	428	622	654	772	570	579	765	18.5033	17.0533	15.6267	16.6633	864.667	715.333	682.667	638
G10090_3463	319636	Fsd1l	0.48	0.18	0.17	0.36	0.36	0.96	1.1	0.73	0.85	1.03	0.54	0.9	52	23	24	41	52	83	123	86	93	101	59	91	0.276667	0.56	0.893333	0.823333	33	58.6667	100.667	83.6667
G10090_9467	106947	Slc39a3	6.47	9.35	7.86	12.6	8.68	13.71	9.95	10.18	9.06	13.89	14.91	12.04	358	554	501	675	596	554	529	570	525	637	798	595	7.89333	11.6633	9.73	13.6133	471	608.333	541.333	676.667
G10090_19024	69094	Tmem160	80.44	68.93	67.68	51.79	56.96	58.25	74.48	73.7	71.22	74.77	78.9	53.46	708	655	699	444	632	380	644	667	660	553	680	420	72.35	55.6667	73.1333	69.0433	687.333	485.333	657	551
G10090_18997	17130	Smad6	12.04	3.63	2.59	24.25	12.83	11.54	6.81	7.07	4.19	8.59	20.63	17.93	508	164	126	976	662	349	270	297	189	292	812	675	6.08667	16.2067	6.02333	15.7167	266	662.333	252	593
G10090_13749	54188	Cpsf4	21.14	14.78	15.97	18.5	18.84	22.9	16.54	14.61	13.57	13.8	19.88	23.23	498	376	440	423	553	392	381	352	340	269	453	487	17.2967	20.08	14.9067	18.97	438	456	357.667	403
G10090_19624	17750	Mt2	6384.61	3562.14	6567.58	2010.13	4456.36	2807.61	1970.35	1852.49	2739.61	2194.67	3369	5450.06	29281	17797	36044	9078	25997	9679	9062	8857	13285	8582	15263	22233	5504.78	3091.37	2187.48	3671.24	27707.3	14918	10401.3	15359.3
G10090_28025	105590	Zfp957	0	0	0	0.03	0	0	0	0	0	0	0	0	0	0	0	1	0	0	0	0	0	0	0	0	0	0.01	0	0	0	0.333333	0	0
G10090_12376	23955	Nek4	2.99	2.59	1.79	2.93	2.73	4.41	2.59	2.86	2.09	3.69	3.49	4.87	190	177	132	178	215	204.92	158	184	139	195	214	273.02	2.45667	3.35667	2.51333	4.01667	166.333	199.307	160.333	227.34
G10090_2403	211401	Mtss1	22.03	16.23	16.97	28.32	11.24	34.95	23.05	20.67	20.81	19.59	25.53	23.34	1476	1172	1294	1850	969	1727	1542	1498	1499	1125	1654	1497	18.41	24.8367	21.51	22.82	1314	1515.33	1513	1425.33
G10090_1645	71864	Fam217a	0.19	0.06	0	0.06	0.1	0.46	0.22	0.24	0	0.18	0.1	0.07	6	1	0	2	4	11	7	8	0	5	3	2	0.0833333	0.206667	0.153333	0.116667	2.33333	5.66667	5	3.33333
G10090_5407	68927	Ptcd2	21.28	16.52	15.14	21.06	16.19	20.84	19.51	18.42	19.42	21.67	19.49	23.93	482	402	398	463	458	346	428	425	463	409	429	484	17.6467	19.3633	19.1167	21.6967	427.333	422.333	438.667	440.667
G10090_5441	110521	Hivep1	9.86	7.24	6.15	8.04	5.02	13.39	7.43	7.3	6.64	7.83	10.73	9.85	1349	1059	966	1060	847	1327	976	1012	957	885	1421	1199	7.75	8.81667	7.12333	9.47	1124.67	1078	981.667	1168.33
G10090_8623	110880	Scn4a	1.82	1.11	2.62	1.45	1.42	8.76	5.31	2.81	4.04	9.42	2.69	2.85	227	147	384	178	224	803	646	361	536	989	331	322	1.85	3.87667	4.05333	4.98667	252.667	401.667	514.333	547.333
G10090_10703	16646	Kpna1	17.69	13.36	11.88	13.18	5.9	16.3	15.15	12.68	13.41	14.14	10.09	14.05	1284	1045	1008	939	565	877	1070	976	1062	885	735	939	14.31	11.7933	13.7467	12.76	1112.33	793.667	1036	853
G10090_7002	66867	Hmg20a	7.18	7.74	5.32	11.58	7.97	16.59	9.58	8.73	7.27	11.38	13.29	15.53	405	468	347	633	560	684	521	500	432	533	727	783	6.74667	12.0467	8.52667	13.4	406.667	625.667	484.333	681
G10090_31407	18408	Slc25a15	7.36	4.07	4.2	6.06	5.07	7.61	5.07	4.83	4.11	5.56	4.67	6.97	379	225	250	302	325	286	252	252	223	238	233	321	5.21	6.24667	4.67	5.73333	284.667	304.333	242.333	264
G10090_24767	100503355	Zfp648	0.02	0	0	0.02	0.31	0.21	0.02	0.09	0	0.08	0.42	0.2	1	0	0	1	17	7	1	4	0	3	18	8	0.00666667	0.18	0.0366667	0.233333	0.333333	8.33333	1.66667	9.66667
G10090_31020	94284	Ugt1a6a	5.13	4.88	4.08	11.55	7.38	8.53	6.11	6.61	4.91	5.45	7.02	10.5	251.06	255.84	230.57	547.27	449.89	304.88	287.81	328.42	252.56	221.24	332.89	459.01	4.69667	9.15333	5.87667	7.65667	245.823	434.013	289.597	337.713
G10090_19742	66381	Rnf113a2	16.9	10.36	9.77	13.3	13.11	19.12	10.2	9.82	8.93	13.14	13.17	15.23	302	199	203	231	293	251	177	179	168	196	229	243	12.3433	15.1767	9.65	13.8467	234.667	258.333	174.667	222.667
G10090_4745	268491	Meioc	0	0	0.02	0	0	0	0	0.01	0	0.03	0.02	0.04	0	0	1	0	0	0	0	1	0	1	1	2	0.00666667	0	0.00333333	0.03	0.333333	0	0.333333	1.33333
G10090_1596	67914	Coq9	32.25	34.68	31.8	48.09	53.11	63.15	55.72	52.78	46.08	90.64	61.38	57.06	742	857	849	1074	1526	1065	1241	1237	1116	1737	1372	1172	32.91	54.7833	51.5267	69.6933	816	1221.67	1198	1427
G10090_21884	30791	Slc39a1	84.25	79.24	62.71	71.79	46.83	56.74	70.97	70.44	74.4	59.36	57.27	66.37	2819	2844	2429	2329	1954	1389	2292	2396	2620	1651	1859	1983	75.4	58.4533	71.9367	61	2697.33	1890.67	2436	1831
G10090_29106	230967	Cep104	9.61	7.17	8.01	11.54	8.59	15.51	10.09	8.92	9.01	13.05	12.71	13.24	646	539	590	791	715	797	643	643	637	742	853	843	8.26333	11.88	9.34	13	591.667	767.667	641	812.667
G10090_3913	236899	Pcyt1b	0.94	0.61	0.67	1.1	0.61	1.05	0.99	1.08	0.99	0.6	0.97	1.23	70	48	57	79	55	57	69	80	76	37	68	80	0.74	0.92	1.02	0.933333	58.3333	63.6667	75	61.6667
G10090_2855	12747	Clk1	28.03	20.96	31.91	39.57	41.53	92.14	52.89	39.83	37.39	36.34	46.71	62.82	705	566	931	966	1304	1698	1287	1020	990	761	1141	1411	26.9667	57.7467	43.37	48.6233	734	1322.67	1099	1104.33
G10090_16205	242341	Atp6v0d2	0.14	0.21	0.26	0.17	0.18	0.34	0.81	1.18	0.58	0.58	1.05	5.7	6	10	15	9	9	13	31	51	28	23	39	189	0.203333	0.23	0.856667	2.44333	10.3333	10.3333	36.6667	83.6667
G10090_4584	208194	Exog	1.38	1.94	1.12	3.36	3.01	4.59	2.27	2.62	1.54	3.22	3.23	4.44	79	119	74	186	187	192	125	129	93	153	159	227	1.48	3.65333	2.14333	3.63	90.6667	188.333	115.667	179.667
G10090_9100	56790	Supt20	10.97	9.72	10.22	15.8	11.72	29.03	13.79	12.58	12.53	12.2	17.27	23.52	473	461	519	676	642	904	584	553	573	440	736	918	10.3033	18.85	12.9667	17.6633	484.333	740.667	570	698
G10090_50115	408066	Cspg4b	0.24	0.21	0.18	0.52	0.38	1.45	0.62	0.7	0.41	0.91	0.79	0.71	31	30	27	66	61	138	77	92	56	99	100	83	0.21	0.783333	0.576667	0.803333	29.3333	88.3333	75	94
G10090_6947	74499	Sost	0	0	0	0.08	0.33	1.65	0.32	0.24	0	1.54	0.82	0.08	0	0	0	2	12	35	9	7	0	37	23	2	0	0.686667	0.186667	0.813333	0	16.3333	5.33333	20.6667
G10090_520	14527	Gcgr	0	0.07	0	0	0.15	0.05	0.15	0.06	0.06	0.09	0.06	0.04	0	2	0	0	5	1	4	1	1	2	1	1	0.0233333	0.0666667	0.09	0.0633333	0.666667	2	2	1.33333
G10090_10225	108100	Baiap2	25.48	36.73	30.17	45.81	32.27	63.96	32.12	32	31.87	34.7	45.69	47.6	1019	1532	1356	1753	1654	2092	1237	1302	1277	1134	1772	1889	30.7933	47.3467	31.9967	42.6633	1302.33	1833	1272	1598.33
G10090_31944	75612	Gns	82.62	77.12	68.81	57.77	26.3	64.47	94.5	102.39	84.48	77.2	76.86	56.23	4791	4793	4609	3245	1899	2730	5277	6027	5154	3716	4319	2913	76.1833	49.5133	93.79	70.0967	4731	2624.67	5486	3649.33
G10090_13443	65106	Arl6ip5	62.05	64.29	69.7	57.94	55.74	86.38	84.95	82.81	77.28	89.1	65.51	71.93	1069	1191	1397	970	1201	1093	1421	1456	1402	1281	1098	1106	65.3467	66.6867	81.68	75.5133	1219	1088	1426.33	1161.67
G10090_19219	69772	Bdh2	0.91	1.85	1.28	0.92	1.49	4.42	3.14	3.48	2.84	3.49	3.36	2.3	13	28	20	13	26	45	43	50	41	41	46	28	1.34667	2.27667	3.15333	3.05	20.3333	28	44.6667	38.3333
G10090_25316	78306	Tsga10ip	0	0	0	0.09	0.07	0.12	0	0	0.04	0.2	0.35	0.09	0	0	0	2	2	2	0	0	1	4	8	2	0	0.0933333	0.0133333	0.213333	0	2	0.333333	4.66667
G10090_7454	16524	Kcnj9	0	0	0	0.05	0	0.02	0.02	0.02	0	0	0.05	0.04	0	0	0	3	0	1	1	1	0	0	3	2	0	0.0233333	0.0133333	0.03	0	1.33333	0.666667	1.66667
G10090_10952	210027	Slc35f3	0.04	0.04	0.02	0	0.04	0.01	0	0.04	0	0.07	0	0.06	1	1	1	0	2	1	0	2	0	3	0	2	0.0333333	0.0166667	0.0133333	0.0433333	1	1	0.666667	1.66667
G10090_33965	12613	Cel	0.03	0	0	0	0	0	0.35	0	0.94	0	0	0	1	0	0	0	0	0	10	0	29	0	0	0	0.01	0	0.43	0	0.333333	0	13	0
G10090_27084	100859931	Gm20604	3.82	2.6	2.8	4.25	4.32	4.92	4.11	3.47	3.27	5.51	4.47	5.07	219.65	160.56	185.81	236.77	309.25	206.49	227.68	202.44	197.63	263.22	249.08	260.48	3.07333	4.49667	3.61667	5.01667	188.673	250.837	209.25	257.593
G10090_29302	11946	Atp5a1	343.58	314.7	308.03	360.09	295.73	383.17	365.01	356.06	333.88	413.55	300.44	427.82	11982	11773	12433	12175	12859	9774	12286	12623	12253	11989	10165	13325	322.103	346.33	351.65	380.603	12062.7	11602.7	12387.3	11826.3
G10090_508	69597	Afg3l2	32.16	30.32	33.81	30.1	18.95	27.65	29.88	25.6	28.15	27.28	25.01	28.58	1483	1497	1797	1346	1088	936	1330	1197	1365	1043	1120	1189	32.0967	25.5667	27.8767	26.9567	1592.33	1123.33	1297.33	1117.33
G10090_322	29809	Rabgap1l	6.18	6.19	5.33	5.34	2.52	6.63	7.15	6.13	6.32	3.89	4.39	5.58	623	659	677	494.79	304	474	674	615	677.41	301	397	478	5.9	4.83	6.53333	4.62	653	424.263	655.47	392
G10090_3918	68073	Atpsckmt	8.2	8.35	5.96	9	9.72	11.04	10.52	9.68	10.11	10.26	11.55	9.17	124	133	102	134	178	129	155	147	163	127	171	123	7.50333	9.92	10.1033	10.3267	119.667	147	155	140.333
G10090_9971	117147	Acsm1	0	0.03	0	0.22	0.68	1	0.07	0.07	0	0.85	0.59	1.95	0	1	0	6	24	21	2	2	0	20	16	50	0.01	0.633333	0.0466667	1.13	0.333333	17	1.33333	28.6667
G10090_5837	14601	Ghrh	0.03	0	0	0.03	0	0.35	0	0.03	0	0	0	0.03	1	0	0	1	0	1	0	1	0	0	0	1	0.01	0.126667	0.01	0.01	0.333333	0.666667	0.333333	0.333333
G10090_3512	66648	Tpgs2	6.17	5.14	3.92	7.29	7.97	9.01	7.21	6.09	5	8.61	8.95	9.85	373	334	273	428	601	397	420	375	318	432	525	528	5.07667	8.09	6.1	9.13667	326.667	475.333	371	495
G10090_654	66597	Trim13	15.31	15.8	15.12	14.07	7.66	9.16	16.72	16.23	17.9	10.51	8.79	11.15	351.58	381.97	399.77	314	216.12	150.1	368.18	369.4	442.06	198.01	193	220.61	15.41	10.2967	16.95	10.15	377.773	226.74	393.213	203.873
G10090_32361	11605	Gla	10.43	5.67	7.16	8.45	2.9	2.86	5.19	5.52	5.52	4.35	5.16	5.7	465	271	369	365	161	93	223	250	259	161	223	227	7.75333	4.73667	5.41	5.07	368.333	206.333	244	203.667
G10090_12182	67897	Rnmt	6.78	3.47	4.51	5.85	3.69	8.27	5.03	4.91	4.06	5.61	4.94	6.84	522	286	401	436	351	462	372	382	327	357	367	469	4.92	5.93667	4.66667	5.79667	403	416.333	360.333	397.667
G10090_4569	78689	Naa35	17.17	14.52	13.71	22.01	12.93	25.69	17.3	15.43	13.94	17.99	17.3	24.18	656	592	603	810	616	716	635	595	558	572	640	821	15.1333	20.21	15.5567	19.8233	617	714	596	677.667
G10090_22623	574429	Psg26	0.08	0.04	0.04	0.39	0	0	0	0	0.08	0	0	0	2	1	1	9	0	0	0	0	2	0	0	0	0.0533333	0.13	0.0266667	0	1.33333	3	0.666667	0
G10090_1792	227674	Ddx31	4.58	4.14	4.23	3.94	3.27	4.94	4.12	3.83	3.18	3.76	3.38	5.75	226	219	241	186	201	178	196	192	165	152	161	252	4.31667	4.05	3.71	4.29667	228.667	188.333	184.333	188.333
G10090_2396	269061	Cpsf7	15.92	9.58	10.05	15.09	10.08	27.41	14.96	12.94	10.54	14.41	14.64	22.08	853	551	624	785	675	1076	773	705	596	643	766	1059	11.85	17.5267	12.8133	17.0433	676	845.333	691.333	822.667
G10090_11573	13510	Dsg1a	48.14	69.14	37.33	110.52	44.92	158.28	86.14	79.78	64.47	72.21	72.74	120.43	4007.38	5567.86	3537.62	8480.66	4204.51	9330.3	6473.99	6135.64	5322.86	4505.27	5471.82	8438.59	51.5367	104.573	76.7967	88.46	4370.95	7338.49	5977.5	6138.56
G10090_23839	15223	Foxj1	2.07	0.03	0	0.97	0.39	0.51	0.06	0.05	0.03	0.19	0.44	0.9	77	1	0	35	18	14	2	2	1	6	16	30	0.7	0.623333	0.0466667	0.51	26	22.3333	1.66667	17.3333
G10090_8026	15374	Jpt1	108.07	106.1	91.83	121.55	168.65	182.6	104.45	113.76	91.41	154.26	167.09	198.3	1949	2057	1926	2130	3803	2418	1828	2093	1736	2321	2931	3192	102	157.6	103.207	173.217	1977.33	2783.67	1885.67	2814.67
G10090_49316	115488764	Gm49894	0.08	0.05	0.07	0.12	0.25	0.42	0.12	0	0.03	0.1	0.17	0.19	3	2	3	4	11	11	4	0	1	3	6	6	0.0666667	0.263333	0.05	0.153333	2.66667	8.66667	1.66667	5
G10090_30276	68740	Krtap22-2	669.2	0	0.87	6184.73	12600.8	116.48	12.94	52.25	0.52	4.36	96.52	2475.01	1218	0	2	11337	29999	166	25	103	1	7	178	4014	223.357	6300.65	21.9033	858.63	406.667	13834	43	1399.67
G10090_6014	59013	Hnrnph1	75.06	51.59	39.9	83.25	61.13	138.53	81.11	70.86	64.86	89.07	77.21	130.23	2177	1662	1359	2308	2143	2882	2222	2050	1953	2068	2111	3297	55.5167	94.3033	72.2767	98.8367	1732.67	2444.33	2075	2492
G10090_26520	106143	Cggbp1	25.76	16.45	14.72	21.02	13.1	24.93	21.17	19.75	16.22	19.51	19.73	22.74	1718	1176	1134	1358	1088	1214	1359	1337	1138	1080	1275	1355	18.9767	19.6833	19.0467	20.66	1342.67	1220	1278	1236.67
G10090_17848	67226	Tmem19	12	12.52	8.56	16.14	10.08	17.68	15.41	16.82	11.42	16.44	13.1	16.93	531	597	437	694	552	573	662	758	531	603	557	669	11.0267	14.6333	14.55	15.49	521.667	606.333	650.333	609.667
G10090_16251	68047	Mpnd	23.45	31.96	24.35	30.85	35.78	44.41	38.64	43.4	33.56	53.86	53.13	33.59	541	792	652	691	1031	751	863	1020	815	1035	1191	692	26.5867	37.0133	38.5333	46.86	661.667	824.333	899.333	972.667
G10090_24631	17292	Mesp1	0	0	0	0.32	0.61	2.19	0.24	0.45	0.29	0.83	1.26	0.86	0	0	0	4	10	21	3	6	4	9	16	10	0	1.04	0.326667	0.983333	0	11.6667	4.33333	11.6667
G10090_20435	269774	Aak1	2.58	1.25	1.34	2.97	0.47	1.45	2.17	1.51	1.74	1.81	2.31	0.97	341.62	184.89	214.16	396.88	75.54	142.74	279.93	200.85	249.53	203.12	311.62	120.45	1.72333	1.63	1.80667	1.69667	246.89	205.053	243.437	211.73
G10090_28565	67922	Fam32a	46.34	39.44	34.9	40.45	34.23	45.36	40.08	33.15	32.73	28.15	45.95	37.75	2164.43	1975.22	1884.24	1830.55	1991.97	1547.95	1803.98	1572.65	1608.42	1092.05	2080.87	1574.87	40.2267	40.0133	35.32	37.2833	2007.96	1790.16	1661.68	1582.6
G10090_11234	213393	Depp1	10.97	3.91	10.09	8.72	9.01	13.88	6.35	7.55	4.67	17.4	10.48	2.39	185	71	198	143	190	172	104	130	83	245	172	36	8.32333	10.5367	6.19	10.09	151.333	168.333	105.667	151
G10090_32472	22652	Mkrn3	0.49	0.3	0.14	0.2	0.26	0.67	0.25	0.27	0.21	0.49	0.56	0.67	18	12	6	7	12	18	9	10	8	15	20	22	0.31	0.376667	0.243333	0.573333	12	12.3333	9	19
G10090_23374	13867	Erbb3	13.2	13.83	19.16	22.58	9.16	30.02	15.01	14.59	15.58	13.56	16.17	21.93	1221	1370	2044	2021	1054	2025	1335	1368	1515	1040	1448	1812	15.3967	20.5867	15.06	17.22	1545	1700	1406	1433.33
G10090_6545	26412	Map4k2	4.88	4.45	2.94	5.61	4.63	14.56	4.48	4.23	3.78	6.16	7.4	8.54	345	336	240	383	407	751	304	302	281	361	508	540	4.09	8.26667	4.16333	7.36667	307	513.667	295.667	469.667
G10090_4301	70266	Kyat1	16.47	27.75	20.15	36.66	34.93	38.64	30.47	26.34	25.39	24.5	36.79	61.09	430	730	585	927	1132	736	735	685	660	542	901	1396	21.4567	36.7433	27.4	40.7933	581.667	931.667	693.333	946.333
G10090_8888	20429	Shox2	4.16	3.82	2.9	4.04	5.37	12.27	7.45	5.07	3.21	10.46	9.96	4.15	140	145	84	120	210	281	250	212	122	262	283	134	3.62667	7.22667	5.24333	8.19	123	203.667	194.667	226.333
G10090_7637	74025	Nphp3	2.06	1.11	1.42	1.6	1	3.32	1.56	1.18	1.92	1.45	1.77	2.15	178	105	144	141	113	216	136	109	177	109	156	174	1.53	1.97333	1.55333	1.79	142.333	156.667	140.667	146.333
G10090_20481	238564	Mylk4	0	0.35	0.1	0.44	0.64	13.82	0.77	0.45	0.54	6.12	1.65	2.66	0	37	12	36	81	1012	71	47	52	517	163	237	0.15	4.96667	0.586667	3.47667	16.3333	376.333	56.6667	305.667
G10090_880	68981	Snrpa1	44.78	35.26	36.92	41.3	36.44	39.89	38.5	36.03	34.45	40.42	33.18	47.41	707	599	679	634	720	463	591	581	573	533	510	668	38.9867	39.21	36.3267	40.3367	661.667	605.667	581.667	570.333
G10090_18156	65020	Zfp110	10.85	7.7	7.35	11.95	8.6	17.02	10.36	11.45	8.57	11.58	10.78	15.18	585	444	458	623	576	669	537	626	485	517	562	730	8.63333	12.5233	10.1267	12.5133	495.667	622.667	549.333	603
G10090_11840	22762	Zfpm2	0.3	0.36	0.18	0.26	0.07	0.47	0.43	0.51	0.44	0.41	0.57	0.32	23	29	15	19	6	26	30	39	35	26	42	21	0.28	0.266667	0.46	0.433333	22.3333	17	34.6667	29.6667
G10090_1612	213084	Cdkl3	3.72	1.07	1.24	2.37	2.07	3.83	2.49	1.99	1.78	2.57	1.93	2.7	166	42	55	101	97	120	92	77	71	81	68	99	2.01	2.75667	2.08667	2.4	87.6667	106	80	82.6667
G10090_23220	17224	Mcpt1	0.16	0	0	0	0	0	0.17	0.08	0	0	0	0	2	0	0	0	0	0	2	1	0	0	0	0	0.0533333	0	0.0833333	0	0.666667	0	1	0
G10090_25265	106957	Slc39a6	45.02	28.61	28.49	61.59	24.47	46.22	32.23	27.27	25.54	23.23	36.82	57.39	2624	1787	1918	3477	1776	1967	1809	1613	1566	1124	2080	2988	34.04	44.0933	28.3467	39.1467	2109.67	2406.67	1662.67	2064
G10090_26980	229504	Isg20l2	21.03	13.38	15.9	18.04	13.46	25.57	14.8	15.05	12.62	15.99	18.37	24.02	890	607	778	740	710	791	604	647	562	562	754	908	16.77	19.0233	14.1567	19.46	758.333	747	604.333	741.333
G10090_7340	382064	Gm1110	0	0	0	0	0.02	0	0	0	0	0	0	0	0	0	0	0	1	0	0	0	0	0	0	0	0	0.00666667	0	0	0	0.333333	0	0
G10090_12322	68539	Tmem109	58.86	71.59	55.87	109.54	83.22	133.26	129.56	145.45	93.63	210.22	183.88	111.16	1583	2080	1744	2940	2861	2684	3447	4102	2700	4904	4971	2749	62.1067	108.673	122.88	168.42	1802.33	2828.33	3416.33	4208
G10090_10841	18719	Pip5k1b	2.93	0.63	0.7	3.83	1.49	2.8	0.86	0.79	0.41	0.97	1.67	2.68	109	25	30	138	69	76	31	30	16	30	60	89	1.42	2.70667	0.686667	1.77333	54.6667	94.3333	25.6667	59.6667
G10090_6040	70804	Pgrmc2	32.68	32.04	20.84	45.76	30.39	60.98	44.87	44.19	35.58	56.96	52.01	49.67	1443	1517	1064	1958	1672	1968	1910	1982	1653	2089	2227	1959	28.52	45.71	41.5467	52.88	1341.33	1866	1848.33	2091.67
G10090_9519	627085	Aadacl4fm2	0.52	18.44	8.29	18.12	4.01	6.83	13.29	18.66	26.15	14.38	17.77	16.53	8	304	148	270	77	77	198	292	422	184	265	226	9.08333	9.65333	19.3667	16.2267	153.333	141.333	304	225
G10090_25734	67405	Nts	1.23	0.76	0.41	0.7	0.22	0.19	1.19	0.67	1.23	0.33	0.21	0.46	18	12	7	10	4	2	17	10	19	4	3	6	0.8	0.37	1.03	0.333333	12.3333	5.33333	15.3333	4.33333
G10090_980	319942	A530016L24Rik	3.22	6.84	2.39	2.27	13.02	9.71	6.65	5.5	6.88	6.9	4.11	6.13	124	281	106	84	624	272	246	214	278	220	153	210	4.15	8.33333	6.34333	5.71333	170.333	326.667	246	194.333
G10090_20924	70466	Ckap2l	16.58	15.4	15.58	17.17	12.95	22.1	15.1	14.37	15.71	19.43	21.54	22.97	735	731	800	732	728	699	643	659	734	718	891	915	15.8533	17.4067	15.06	21.3133	755.333	719.667	678.667	841.333
G10090_4685	14710	Gngt2	32.77	44.79	34.54	19.98	21.68	22.46	36.71	40.6	36.38	25.63	25.85	22.29	174	255	212	95	133	82	185	219	202	110	124	94	37.3667	21.3733	37.8967	24.59	213.667	103.333	202	109.333
G10090_27141	108900	Fam72a	1.29	0.92	1.18	1.18	1.05	2.12	1.58	1.12	0.86	1.48	2.03	1.68	28	20	26	23	28	39	31	25	18	24	36	34	1.13	1.45	1.18667	1.73	24.6667	30	24.6667	31.3333
G10090_23782	83433	Trem2	18.17	7.46	11.44	8.01	3.42	12.33	8.47	10.01	14.65	9.73	8.83	2.99	242	107	178	104	57	121	110	136	206	108	114	36	12.3567	7.92	11.0433	7.18333	175.667	94	150.667	86
G10090_13471	93713	Pcdhga5	1.15	1.37	1.21	1.38	0.37	1.89	1.46	1.76	1.1	1.1	1.3	0.98	81.63	104.08	99.14	94.82	32.63	98.12	99.82	126.79	82.08	64.73	89.17	62.32	1.24333	1.21333	1.44	1.12667	94.95	75.19	102.897	72.0733
G10090_1761	170719	Oxr1	23.2	12.45	11.45	20.15	12.72	21	21.73	20.27	17.43	20.6	20.72	21.2	1452	840	842	1204	962	927	1274	1233	1127	1020	1263	1159	15.7	17.9567	19.81	20.84	1044.67	1031	1211.33	1147.33
G10090_31177	12854	Cort	0	0	0	0	0.15	0	0	0	0	0	0	0.22	0	0	0	0	1	0	0	0	0	0	0	1	0	0.05	0	0.0733333	0	0.333333	0	0.333333
G10090_16547	241062	Pgap1	1.34	1.58	1.07	2.85	1.42	2.43	2.13	2.05	1.66	1.61	1.88	2.62	223	281	205	459	293	295	341	346	290	222	303	390	1.33	2.23333	1.94667	2.03667	236.333	349	325.667	305
G10090_14038	666808	Gm10410	0.05	0	0	0	0.04	0	0	0	0	0.18	0	0	1	0	0	0	1	0	0	0	0	3	0	0	0.0166667	0.0133333	0	0.06	0.333333	0.333333	0	1
G10090_658	68743	Anln	15.64	13.38	13.5	9.51	5.96	15.91	11.39	11.08	11.83	13.08	13.89	14.64	1134	1013	1129	649	493	847	788	806	910	777	968	913	14.1733	10.46	11.4333	13.87	1092	663	834.667	886
G10090_11111	14219	Ccn2	31.33	18.18	20.99	45.96	25.24	31.19	28.27	29.16	35.3	19.12	28.91	24.47	1078	671	836	1533	1083	785	939	1020	1278	547	965	752	23.5	34.13	30.91	24.1667	861.667	1133.67	1079	754.667
G10090_17669	66809	Krt20	1	0.38	0.29	0.5	1.04	1.72	0.65	0.98	0.49	2.44	2.44	3.15	27	11	9	13	35	34	17	27	14	55	64	76	0.556667	1.08667	0.706667	2.67667	15.6667	27.3333	19.3333	65
G10090_2554	74246	Gale	16.17	40.59	24.17	31.83	28.49	18.36	26.66	28.67	33.09	22.93	27.12	32.75	307	824	531	585	675	257	489	552	656	361	498	556	26.9767	26.2267	29.4733	27.6	554	505.667	565.667	471.667
G10090_9392	75338	Ccdc83	0	0	0	0.13	0.04	0	0.06	0	0	0.1	0	0.18	0	0	0	3	1	0	1	0	0	2	0	3	0	0.0566667	0.02	0.0933333	0	1.33333	0.333333	1.66667
G10090_14991	74196	Ttc27	6.32	8.4	6.09	9.14	3.97	7.27	7.26	7.09	6.92	8.07	6.48	8.87	258	327	280	340	204	217	265	246	257	236	244	326	6.93667	6.79333	7.09	7.80667	288.333	253.667	256	268.667
G10090_3190	101055758	Gm7592	0.14	0.32	0.09	0.95	0.24	1.71	0.19	0.29	0.28	0.78	1.12	0.9	6.17	14.93	4.11	35.92	11.62	50.95	7.69	12.94	12.7	24.32	41.9	29.94	0.183333	0.966667	0.253333	0.933333	8.40333	32.83	11.11	32.0533
G10090_5008	15218	Foxn1	19.1	8.66	13.56	55.41	14.29	19.78	11.97	9	8.56	8.45	19.1	33.96	922	454	767	2578	862	702	562	444	442	341	903	1461	13.7733	29.8267	9.84333	20.5033	714.333	1380.67	482.667	901.667
G10090_23700	239985	Arid1b	16.73	9.72	11.8	16.21	7.67	20.28	13.36	12.67	10.82	16.42	19.59	16.57	2073	1284	1658	1948	1176	1845	1586	1573	1387	1704	2351	1791	12.75	14.72	12.2833	17.5267	1671.67	1656.33	1515.33	1948.67
G10090_18582	69216	Svbp	82.21	58.03	64.53	47.42	67.63	73.62	64.19	66.6	57.97	79.03	84.38	48.11	611	464	564	343	634	407	470	510	455	494	616	319	68.2567	62.89	62.92	70.5067	546.333	461.333	478.333	476.333
G10090_26248	217517	Stxbp6	1.61	1.27	1.52	1.58	0.69	2.44	2.17	2.09	1.82	2.55	2.39	1.43	106	90	115	101	58	117	138	140	126	139	153	84	1.46667	1.57	2.02667	2.12333	103.667	92	134.667	125.333
G10090_24863	13819	Epas1	48.99	33.26	36.11	24.51	8.76	29.31	41.28	39.59	40.63	35.1	27.15	17.06	4018	2922	3407	1946	894	1754	3257	3282	3478	2388	2157	1250	39.4533	20.86	40.5	26.4367	3449	1531.33	3339	1931.67
G10090_6661	22223	Uchl1	0.42	0.33	0.12	0.15	0.17	0.1	7.93	3.81	3.09	7.54	2.62	1.11	6	5	2	2	3	1	109	55	46	89	36	14	0.29	0.14	4.94333	3.75667	4.33333	2	70	46.3333
G10090_22449	230649	Atpaf1	13.44	12.44	11.95	20.9	18.97	22.58	17.01	14.85	12.85	19.87	20.1	25.31	337	339	351	513	609	418	410	374	333	419	489	554	12.61	20.8167	14.9033	21.76	342.333	513.333	372.333	487.333
G10090_31517	234686	Fhod1	6.2	5.62	5.82	3.04	2.06	9.84	6.4	5.58	7.2	7.17	5.3	3.81	368	358	399	175	152	428	366	337	450	353	305	202	5.88	4.98	6.39333	5.42667	375	251.667	384.333	286.667
G10090_13846	17232	Mcpt9	0	0	0	0	0	0	0	0	0.03	0.04	0	0.04	0	0	0	0	0	0	0	0	1	1	0	1	0	0	0.01	0.0266667	0	0	0.333333	0.666667
G10090_982	16588	Kin	7.32	5.45	5.67	6.55	10.15	13.47	6.68	6.07	6.26	8.57	9.13	15.21	131	105	118	114	227	177	116	111	118	128	159	243	6.14667	10.0567	6.33667	10.97	118	172.667	115	176.667
G10090_16113	328795	Ubash3a	0.02	0.13	0.03	0.19	0.13	0.27	0.12	0.2	0.13	0.17	0.31	0.09	1	6	1	8	7	6	5	9	6	6	13	3	0.06	0.196667	0.15	0.19	2.66667	7	6.66667	7.33333
G10090_6096	108687	Edem2	27.21	34.4	28.06	29.37	23.92	33.11	27.24	26.98	27.34	27.71	34.39	28.55	727	986	885	764	797	644	728	744	775	612	878	700	29.89	28.8	27.1867	30.2167	866	735	749	730
G10090_9226	20873	Plk4	10.15	5.75	6.31	6.42	6.48	9.03	8.25	6.91	6.56	7.22	8.47	10.12	537	326	385	329	426	349	421	371	365	317	434	478	7.40333	7.31	7.24	8.60333	416	368	385.667	409.667
G10090_28710	386753	Dbpht2	0	0	0	0	0	0	0.02	0.02	0	0	0	0	0	0	0	0	0	0	1	1	0	0	0	0	0	0	0.0133333	0	0	0	0.666667	0
G10090_29683	19334	Rab22a	47.33	40.67	41.92	33.79	21.99	33.56	35.37	31.32	33.26	29.85	30.08	29.66	1248	1150	1279	864	724	647	901	841	923	654	769	698	43.3067	29.78	33.3167	29.8633	1225.67	745	888.333	707
G10090_7485	66494	Prelid1	722.73	778.57	771.66	604.44	479.58	461.51	599.09	617.98	702.31	511	542.91	538.42	9533	11059	11880	7760	7927	4483	7701	8339	9760	5639	6979	6336	757.653	515.177	639.793	530.777	10824	6723.33	8600	6318
G10090_3071	14028	Evx1	0.03	0.03	0	0.03	0	0	0	0	0	0	0.06	0	1	1	0	1	0	0	0	0	0	0	2	0	0.02	0.01	0	0.02	0.666667	0.333333	0	0.666667
G10090_12660	76763	Mospd2	8.41	6.54	4.46	9.7	5.33	11.94	9.07	10.95	7.33	10.76	10.49	10.83	414	341	242	512	352	485	457	582	396	484	538	546	6.47	8.99	9.11667	10.6933	332.333	449.667	478.333	522.667
G10090_1393	20776	Tmie	0.08	0.46	0.28	0.2	0.5	1.95	0.51	0.39	0.26	1.58	0.7	0.53	3	18	13	8	26	59	20	15	11	52	27	19	0.273333	0.883333	0.386667	0.936667	11.3333	31	15.3333	32.6667
G10090_888	67050	Nkap	4.44	3.67	3.17	5.35	2.71	5.87	5.08	4.41	3.76	5.69	4.47	6.5	286	253	236	334	217	276	315	288	255	304	279	374	3.76	4.64333	4.41667	5.55333	258.333	275.667	286	319
G10090_22213	16693	Krtap11-1	224.87	0.08	0.22	1311.2	594.63	32.53	14.83	32.05	0	5.12	73.69	729.04	2672	1	3	15175	8862	285	172	390	0	51	854	7727	75.0567	646.12	15.6267	269.283	892	8107.33	187.333	2877.33
G10090_1879	27355	Pald1	7.07	3.16	3.41	7.62	3.46	8.1	5.84	5.57	4.39	6.83	6.45	5.34	449	220	248	478	279	370	364	356	299	367	382	309	4.54667	6.39333	5.26667	6.20667	305.667	375.667	339.667	352.667
G10090_694	76707	Clasp1	12.64	11.96	11.3	20.32	7.39	17.5	12.24	11.25	10.76	12.65	13.69	16.95	1522	1540	1563	2362	1106	1534	1414	1374	1360	1258	1591	1824	11.9667	15.07	11.4167	14.43	1541.67	1667.33	1382.67	1557.67
G10090_26502	208166	Gm609	0	0.05	0	0	0	0	0.06	0	0	0	0	0	0	1	0	0	0	0	1	0	0	0	0	0	0.0166667	0	0.02	0	0.333333	0	0.333333	0
G10090_11447	105244829	Gm40365	0.45	0.28	0.49	1.89	0.24	1.11	0.73	0.71	0.28	0.75	1.19	0.64	19.51	12.84	24.52	79.32	12.78	35.31	30.75	31.4	12.57	26.87	50.14	24.97	0.406667	1.08	0.573333	0.86	18.9567	42.47	24.9067	33.9933
G10090_12287	219024	Pip4p1	45	42.67	37.71	43.48	39.58	69.01	43.32	41.16	35.9	46.27	62.14	41.43	952	978	924	908	1060	1072	882	897	804	825	1293	789	41.7933	50.69	40.1267	49.9467	951.333	1013.33	861	969
G10090_30724	22412	Wnt9b	0.12	0.05	0.04	0.09	0.03	0.03	0.12	0.17	0.17	0.09	0.11	0.09	8	4	3	6	3	2	8	12	12	5	7	7	0.07	0.05	0.153333	0.0966667	5	3.66667	10.6667	6.33333
G10090_26841	266632	Irak4	11.03	12.97	12.92	8.94	5.16	10.52	9.37	11.67	11.9	7.66	11.24	9.08	335	414	396	264	172	217	285	356	381	194	295	236	12.3067	8.20667	10.98	9.32667	381.667	217.667	340.667	241.667
G10090_25220	226720	Becn2	0	0	0	0	0	0	0	0	0	0	0.04	0	0	0	0	0	0	0	0	0	0	0	1	0	0	0	0	0.0133333	0	0	0	0.333333
G10090_29059	66143	Eef1e1	36.02	26.31	27.72	29.44	24.6	21.26	27.57	26.27	25.98	21.7	23.19	30.51	446	351	401	355	382	194	333	333	339	225	280	337	30.0167	25.1	26.6067	25.1333	399.333	310.333	335	280.667
G10090_12396	69171	Cnppd1	39.88	25.09	27.25	42.36	21.19	39.85	25.64	27.24	27.05	25.41	30.99	35.02	1197	800	943	1236	804	889	761	834	843	656	914	943	30.74	34.4667	26.6433	30.4733	980	976.333	812.667	837.667
G10090_4312	241547	Harbi1	2.3	2.94	2.49	5.07	3.88	5.33	3.19	3.95	2.4	3.82	3.99	5.72	83	113	105	182	173	149	112.98	144	94	117	137	198	2.57667	4.76	3.18	4.51	100.333	168	116.993	150.667
G10090_1572	66394	Nosip	44.69	36.71	41.3	46.84	39.08	61.25	44.05	43.96	34.11	52.44	52.64	46.73	1281	1093	1354	1261	1366	1271	1190	1273	1018	1219	1431	1187	40.9	49.0567	40.7067	50.6033	1242.67	1299.33	1160.33	1279
G10090_7498	235028	Zfp426	3.95	3.67	3.12	6.21	5.46	7.64	5.27	5.14	3.95	5.41	5.62	8.59	202	202	186	313	355	289	263	272	216	231	284	396	3.58	6.43667	4.78667	6.54	196.667	319	250.333	303.667
G10090_33184	239766	Rtp1	0	0.02	0.02	0	0	0	0	0	0	0	0	0	0	1	1	0	0	0	0	0	0	0	0	0	0.0133333	0	0	0	0.666667	0	0	0
G10090_12988	675294	Gm9639	6.84	0	0	21.73	14.5	1.65	0.14	0.26	0	0	2.56	17.28	50.37	0	0	156.46	134.66	9	1	2	0	0	18.45	113.37	2.28	12.6267	0.133333	6.61333	16.79	100.04	1	43.94
G10090_48745	115487193	Gm51691	0	0	0	0.01	0	0	0	0	0	0.01	0.01	0	0	0	0	1	0	0	0	0	0	1	1	0	0	0.00333333	0	0.00666667	0	0.333333	0	0.666667
G10090_20299	102635552	Gm32856	0.33	0.28	0.23	0.59	0.56	0.72	0.86	0.52	0.28	0.26	0.61	0.66	24	20.22	21.72	41.45	51.97	38.16	56.61	36.95	20.86	16.04	43	43.37	0.28	0.623333	0.553333	0.51	21.98	43.86	38.14	34.1367
G10090_18393	54678	Zfp108	0.43	0.47	0.39	0.69	1.18	1.43	0.72	1.34	0.25	0.96	1.27	1.2	16	19	17	25	56	39	26	52	10	30	46	40	0.43	1.1	0.77	1.14333	17.3333	40	29.3333	38.6667
G10090_15189	228368	Slc35c1	17.92	17.7	17.5	15.49	8.93	13.51	14.85	14.49	14.9	12.81	13.99	14.11	797	807	884	663	481	440	631	635	686	468	587	540	17.7067	12.6433	14.7467	13.6367	829.333	528	650.667	531.667
G10090_2496	73916	Ift57	8.71	2.65	3.12	6.14	6.92	6.8	4.78	3.82	2.72	6.41	6.45	8.01	319	104	132	218	316	182	169	142	105	195	229	262	4.82667	6.62	3.77333	6.95667	185	238.667	138.667	228.667
G10090_15397	19057	Ppp3cc	8.91	4.09	4.32	8.86	7.48	8.3	7.18	7.43	6.23	9.04	8.53	7.9	264	129	150	258	267	178	206	219	191	220	239	213	5.77333	8.21333	6.94667	8.49	181	234.333	205.333	224
G10090_24608	238673	Zfp367	3.97	2.69	1.9	2.66	2.98	7.6	4.29	3.79	3.12	5.57	4.89	4.97	208	151	115	135	195	291	217	200	172	243	249	233	2.85333	4.41333	3.73333	5.14333	158	207	196.333	241.667
G10090_25643	69202	Ptms	680.14	621.52	398.62	904.75	678.29	1058.24	782.52	725.03	544.23	1171.63	1585.44	762.58	9696	9537	6626	12548	12110	11101	10859	10566	8173	13963	22015	9700	566.76	880.427	683.927	1173.22	8619.67	11919.7	9866	15226
G10090_15065	12062	Bdkrb2	2.97	5.39	4.95	2.05	1.09	1.76	3.8	2.54	2.27	1.67	1.76	2.77	149	297	288	101	68	60	193	147	130	76	95	132	4.43667	1.63333	2.87	2.06667	244.667	76.3333	156.667	101
G10090_10479	16818	Lck	1.61	1.63	0.93	3.1	3.58	3.03	2.61	3.2	1.73	4.09	4.43	3.77	45	52	30	87	130	66	75	97	53	99	128	97	1.39	3.23667	2.51333	4.09667	42.3333	94.3333	75	108
G10090_28344	12572	Cdk7	4.51	3.4	3.45	4.38	3.45	5.39	4.67	4.51	4.08	3.88	4.65	5.62	533	431	470	502	508	465	531	541	507	380	533	594	3.78667	4.40667	4.42	4.71667	478	491.667	526.333	502.333
G10090_27067	269614	Pank4	8	5.43	5.06	7.36	6.29	14.68	7.62	8.26	6.56	10.22	9.71	13.04	298	217	218	266	292	400	274	313	257	316	351	435	6.16333	9.44333	7.48	10.99	244.333	319.333	281.333	367.333
G10090_23771	214764	Edrf1	4.19	3.04	3.73	4.24	2.05	5.23	3.46	3.98	3.38	3.71	3.13	5.44	301	240	319	311	192	289	249	303	261	226	228	358	3.65333	3.84	3.60667	4.09333	286.667	264	271	270.667
G10090_6728	269608	Plekhg5	11.39	8.38	6.25	13.59	8.02	31.24	14.17	11.76	12.61	13.45	15.68	16.85	659	523	418	761	576	1318	791	694	769	646	878	870	8.67333	17.6167	12.8467	15.3267	533.333	885	751.333	798
G10090_20852	544922	Zkscan4	0.34	0.42	0.39	0.38	0.45	1.08	0.62	0.67	0.3	0.72	0.64	0.7	12	16	16	13	20	28	21	24	11	21	22	22	0.383333	0.636667	0.53	0.686667	14.6667	20.3333	18.6667	21.6667
G10090_5952	13179	Dcn	1446.88	1315.1	1253.14	1206.84	538.47	1280.52	1483.72	1794.08	1614.27	1791.28	1610.86	1057.44	36787	35881	36865	29829	17199	24106	36618	46584	43330	38027	39868	24128	1338.37	1008.61	1630.69	1486.53	36511	23711.3	42177.3	34007.7
G10090_6837	228026	Pdk1	15.74	11.12	14.21	12.55	9.23	13.63	11.96	10.82	14.15	11.52	9.71	13.97	1201	921	1263	951	902	779	877	859	1120	749	741	956	13.69	11.8033	12.31	11.7333	1128.33	877.333	952	815.333
G10090_18419	228866	Pcif1	38.96	20.61	29.64	31.27	25.65	43.34	25.11	25.03	19.45	36.36	38.22	30.63	2118	1171	1788	1606	1685	1651	1239	1335	1129	1522	1911	1456	29.7367	33.42	23.1967	35.07	1692.33	1647.33	1234.33	1629.67
G10090_24778	69938	Scrn1	1.28	2.03	1.77	2.3	0.86	3.71	4.73	5.22	3.76	4.8	5.13	4.85	31	53	50	55	26	66	112	129	96	98	121	106	1.69333	2.29	4.57	4.92667	44.6667	49	112.333	108.333
G10090_17423	72022	Slc35f2	2.84	7.62	6.7	5.18	2.9	5.84	5.56	5.19	5.9	4.23	4.28	5.75	104	286	288	182	134	151	191	185	222	131	152	191	5.72	4.64	5.55	4.75333	226	155.667	199.333	158
G10090_4944	15468	Prmt2	3.22	5.88	2.99	7.03	6.98	9.94	6.76	6.82	6.64	6.99	9.56	7.49	94	182	100	196	250	209	187	199	202	168	266	193	4.03	7.98333	6.74	8.01333	125.333	218.333	196	209
G10090_11929	26400	Map2k7	22.39	17.77	21.14	27.41	16.9	46.86	25.38	22.32	19.74	29.57	32.87	33	1129	962	1250	1346	1054	1727	1270	1140	1058	1222	1506	1474	20.4333	30.39	22.48	31.8133	1113.67	1375.67	1156	1400.67
G10090_21375	100041281	Gm3250	6.03	0	0	31.36	37.11	2.47	0.31	0.89	0	0.19	2.02	31.59	59.47	0	0	301.76	459.94	17.98	3	9	0	1.61	19.43	277.81	2.01	23.6467	0.4	11.2667	19.8233	259.893	4	99.6167
G10090_18148	228775	Trib3	6.65	8.95	13.13	3.45	1.98	5.9	6.63	5.58	7.97	3.93	3.98	4.17	191	276	437	96	71	124	184	163	241	94	111	107	9.57667	3.77667	6.72667	4.02667	301.333	97	196	104
G10090_32711	13168	Dbil5	1.23	0.94	2.4	0.42	0.97	0	1.43	0.98	0.97	1.44	0.41	0.69	6	5	14	2	6	0	7	5	5	6	2	3	1.52333	0.463333	1.12667	0.846667	8.33333	2.66667	5.66667	3.66667
G10090_1019	23939	Mapk7	10.81	10.69	11.32	11.31	10.72	24.83	13.88	12.89	11.56	14.17	19.29	16.25	495	519	594	492	606	829	604	593	550	528	839	659	10.94	15.62	12.7767	16.57	536	642.333	582.333	675.333
G10090_4704	239188	Enox1	1.98	0.96	0.73	1.29	1.38	3.63	1.7	2.08	1.06	2.65	2.58	2.32	114	58	47	75	97	146	92	120	65	123	146	118	1.22333	2.1	1.61333	2.51667	73	106	92.3333	129
G10090_21380	194735	Btg1c	0	0	0	0	0	0	0	0	0	0	0	0.08	0	0	0	0	0	0	0	0	0	0	0	1	0	0	0	0.0266667	0	0	0	0.333333
G10090_49713	115489720	Gm37116	0	0	0	1.44	1.11	0.62	0.46	0	0	0	0.96	2.17	0	0	0	3	3	1	1	0	0	0	2	4	0	1.05667	0.153333	1.04333	0	2.33333	0.333333	2
G10090_26877	20818	Srprb	21.57	20.8	15.07	23.37	18.79	23.84	22.83	23.39	21.61	24.82	23.99	27.9	947	979	765	994	1028	765	966	1043	998	905	1021	1094	19.1467	22	22.61	25.57	897	929	1002.33	1006.67
G10090_827	109778	Blvra	42.42	29.21	24.32	25.71	20.98	27.33	28.66	32.68	32.91	24.69	22.51	24.88	625	466	417	370	389	302	418	498	517	303	328	327	31.9833	24.6733	31.4167	24.0267	502.667	353.667	477.667	319.333
G10090_21587	69528	1700030J22Rik	0.22	0.47	0.24	0.57	0.46	0.4	0.24	0.38	0.45	0.41	0.47	0.44	9	21	12	24	25	13	10	17	20	15	20	17	0.31	0.476667	0.356667	0.44	14	20.6667	15.6667	17.3333
G10090_21393	68611	Mrpl28	76.39	85.06	81.34	72.93	93.04	73.16	79.07	71.52	77.84	79.61	84.06	85.54	978	1173	1216	909	1493	690	987	937	1050	853	1049	977	80.93	79.71	76.1433	83.07	1122.33	1030.67	991.333	959.667
G10090_6465	13482	Dpp4	5.85	7.98	4.76	17.03	4.4	20.21	10.59	11.17	10.53	11.95	11.91	13.07	435	659	410	1283	413	1113	788	886	877	780	895	885	6.19667	13.88	10.7633	12.31	501.333	936.333	850.333	853.333
G10090_23627	15364	Hmga2	6.78	1.63	4.31	0.61	0.01	0.3	0.65	0.46	0.32	0.04	0.13	0.04	377	97	277	33	1	12	35	26	19	2	7	2	4.24	0.306667	0.476667	0.07	250.333	15.3333	26.6667	3.66667
G10090_33567	121021	Cspg4	8.82	4.17	3.11	9.08	4.59	24.19	9.04	8.32	5.56	13.18	17.62	11.55	1108	561	450	1104	717	2215	1091	1059	734	1372	2143	1296	5.36667	12.62	7.64	14.1167	706.333	1345.33	961.333	1603.67
G10090_9184	26895	Cops7b	11.16	9.83	9.11	12.78	13.7	20.1	11.28	9.72	9.61	11.21	13.16	18.48	369	346	348	395	564	468	352	330	345	321	410	536	10.0333	15.5267	10.2033	14.2833	354.333	475.667	342.333	422.333
G10090_1478	102637099	Gm38495	7.6	4.58	3.56	7.77	4.73	8.48	6.23	6.09	5.01	5.42	5.47	9.13	884.38	571.11	477.84	875.12	684.46	719.26	696.07	718.15	613.47	522.88	616.38	948.55	5.24667	6.99333	5.77667	6.67333	644.443	759.613	675.897	695.937
G10090_25086	16638	Klra7	0.23	0.51	0.27	0.48	0.13	0.31	1.82	2.19	0.95	0.55	1.03	0.17	3	7	4	6	2	3	23	29	13	6	13	2	0.336667	0.306667	1.65333	0.583333	4.66667	3.66667	21.6667	7
G10090_1170	17250	Abcc1	19.17	18	17.47	23.5	11.21	30.56	19.38	19.15	17.72	19.42	18.39	26.97	1754	1765	1842	2082	1277	2034	1706	1777	1705	1475	1631	2205	18.2133	21.7567	18.75	21.5933	1787	1797.67	1729.33	1770.33
G10090_12381	20620	Plk2	39.51	20.18	27.29	25.87	15.71	26.39	14.62	14.96	19.92	12.61	13.66	25.52	1614	884	1289	1024	800	788	576	621	856	428	541	931	28.9933	22.6567	16.5	17.2633	1262.33	870.667	684.333	633.333
G10090_7492	633640	Tmem267	4.89	3.3	6.18	9.37	6.07	7.4	6.62	7.41	9.14	12.08	5.02	10.1	133	96	157	209	183	114	150	173	238	228	104	220	4.79	7.61333	7.72333	9.06667	128.667	168.667	187	184
G10090_20465	105247198	Gm42337	0.16	0	0.21	0.33	0.06	0.22	0.17	0.24	0.31	0.1	0.08	0.09	2	0	3	4	1	2	2	3	4	1	1	1	0.123333	0.203333	0.24	0.09	1.66667	2.33333	3	1
G10090_5571	56187	Rabggta	12.68	12.61	11.13	16.52	14.07	21.72	11.98	13.07	10.74	12.39	14.06	22.38	427	454	434	540	590	534	389	447	380	347	459	674	12.14	17.4367	11.93	16.2767	438.333	554.667	405.333	493.333
G10090_24298	81014	Vmn1r58	1.13	0.68	0.82	1.31	1.36	2.16	1.4	1.32	1.17	0.78	1.38	1.56	44.13	28.22	36.82	49.46	65.94	61.37	52.71	52.04	47.95	25.19	51.92	54.27	0.876667	1.61	1.29667	1.24	36.39	58.9233	50.9	43.7933
G10090_25229	22666	Zbtb14	4.28	3.64	2.75	4.41	3.37	7.14	5.56	4.31	3	5.64	5.03	6.29	237	221	177	239	235	294	301	247	174	263	283	312	3.55667	4.97333	4.29	5.65333	211.667	256	240.667	286
G10090_1978	76809	Bri3bp	9.4	6.94	8.52	6.38	5.98	6.39	5.84	5.5	5.16	6.78	7.19	6.51	1021.25	807	1066.46	669.66	807.07	506	609	604.99	588.99	609.97	755	631	8.28667	6.25	5.5	6.82667	964.903	660.91	600.993	665.323
G10090_27551	67887	Saraf	58.25	66.07	56.77	73.86	61.02	75.95	71.44	74.78	68.81	84.43	71.98	80.99	1515	1845	1712	1864	1981	1447	1797	1980	1884	1828	1818	1881	60.3633	70.2767	71.6767	79.1333	1690.67	1764	1887	1842.33
G10090_20554	17436	Me1	22.68	77.71	39.75	72.83	66.29	75.57	98.08	105.72	62.02	103.87	66.24	73.75	1093	4015	2214	3401	3979	2661	4555	5174	3145	4157	3095	3175	46.7133	71.5633	88.6067	81.2867	2440.67	3347	4291.33	3475.67
G10090_1193	76770	Csta2	93.5	15.41	82.97	5.14	0.38	0	11.45	9.48	23.29	0.28	0.49	0.27	406	73	432	22	2	0	50	43	107	1	2	1	63.96	1.84	14.74	0.346667	303.667	8	66.6667	1.33333
G10090_27941	214240	Disp2	0.3	0.27	0.22	0.13	0.01	0.03	0.31	0.28	0.74	0.04	0	0.05	31	29	26	12	1	2	31	29	80	3	0	4	0.263333	0.0566667	0.443333	0.03	28.6667	5	46.6667	2.33333
G10090_11292	12771	Ccr3	0.06	0.15	0.07	0.24	0.17	0.54	0.26	0.31	0.22	0.5	0.28	0.16	3	8	4	11	10	19	12	15	11	20	13	7	0.0933333	0.316667	0.263333	0.313333	5	13.3333	12.6667	13.3333
G10090_15210	17387	Mmp14	164.8	180.04	177.3	111.65	41.6	150.45	256.93	246.84	193.94	277	232.44	92.93	9390	10994	11669	6162	2952	6260	14097	14276	11625	13100	12835	4730	174.047	101.233	232.57	200.79	10684.3	5124.67	13332.7	10221.7
G10090_2738	78781	Zc3hav1	16.54	13.67	13.14	13.45	6.49	22.37	14.68	14.88	13.09	14.28	15.55	17.23	1105	1036	1054	962	613	1221	1053	1105	1017	875	1109	1167	14.45	14.1033	14.2167	15.6867	1065	932	1058.33	1050.33
G10090_27281	14997	H2-M9	2.18	4.69	2.16	1.28	0.44	0.59	4.81	8.74	5.41	3.1	1.56	0.26	28	65	32	16	7	6	61	116	75	34	20	3	3.01	0.77	6.32	1.64	41.6667	9.66667	84	19
G10090_27761	20641	Snrpd1	183.19	103.05	129.68	117.15	152.55	122.36	150.27	139.54	124.97	143.75	128.72	174.5	1671	1015	1389	1043	1750	826	1345	1308	1202	1102	1148	1419	138.64	130.687	138.26	148.99	1358.33	1206.33	1285	1223
G10090_21725	105245580	A930018O16Rik	0	0.07	0.31	0.07	0.11	0.39	0	0.07	0.14	0.09	0.15	0.16	0	1	5	1	2	4	0	1	2	1	2	2	0.126667	0.19	0.07	0.133333	2	2.33333	1	1.66667
G10090_9144	17001	Ltc4s	20.96	28.95	15.71	20.72	42.92	37.52	22.47	22.95	36.16	35.72	32.51	38.85	128	196	116	126	337	174	139	146	238	187	198	213	21.8733	33.72	27.1933	35.6933	146.667	212.333	174.333	199.333
G10090_3363	19325	Rab10	67.67	68.86	66.41	72.02	36.87	71.71	75.37	66.9	68.26	64.43	57.43	74.38	3541	3862	4015	3651	2403	2741	3799	3554	3758	2799	2913	3477	67.6467	60.2	70.1767	65.4133	3806	2931.67	3703.67	3063
G10090_3593	213582	Map9	0.44	0.36	0.15	1.45	0.82	1.61	0.86	1.17	0.43	1.46	1.61	1.57	42	37	16	135	98	113	79	114	43	116	149	134	0.316667	1.29333	0.82	1.54667	31.6667	115.333	78.6667	133
G10090_33463	100039042	Gm2016	0.08	0	0	0	0	0	0	0	0	0	0	0	2	0	0	0	0	0	0	0	0	0	0	0	0.0266667	0	0	0	0.666667	0	0	0
G10090_13395	18045	Nfyb	16.07	7.28	7.57	10.17	7.82	14.79	8.46	7.84	7.09	12.97	10.88	11.85	608	299	339	378	373	421	311	302	288	411	408	397	10.3067	10.9267	7.79667	11.9	415.333	390.667	300.333	405.333
G10090_25739	12700	Cish	5.59	5.16	4.84	12.26	10.28	20.31	9.69	10.21	6.71	10.07	12.34	14.37	235	243	244	520	563	651	408	454	305	366	525	568	5.19667	14.2833	8.87	12.26	240.667	578	389	486.333
G10090_14598	66048	Emc6	73.7	70.25	59.73	76.62	80.32	57.14	70.52	63.53	65	65.94	60.75	76.48	1287	1319	1214	1300	1754	733	1196	1132	1195	961	1032	1192	67.8933	71.36	66.35	67.7233	1273.33	1262.33	1174.33	1061.67
G10090_18425	230622	Skint6	0	0.03	0.02	1.41	0.96	7.15	0.4	0.96	0.15	1.57	2.77	4.09	0	2	1	81	71	309	23	57	9	77	159	216	0.0166667	3.17333	0.503333	2.81	1	153.667	29.6667	150.667
G10090_10001	407785	Ndufs6	251.95	269.61	253.39	290.77	380.23	219.44	269.1	288.38	282.73	334.76	252.9	314.06	953	1115	1156	1087	1838	628	1030	1144	1132	1086	949	1056	258.317	296.813	280.07	300.573	1074.67	1184.33	1102	1030.33
G10090_5934	224432	Scaf4	14.25	10.07	10.93	12.61	7.09	26.74	14.55	11.04	10.52	13.16	17.47	16.29	948	715	844	816	585	1294.73	932	747	737	724	1126	972	11.75	15.48	12.0367	15.64	835.667	898.577	805.333	940.667
G10090_20799	20254	Scg2	0	0	0.02	0.1	0	0	0.03	0.13	0	0.06	0	0.03	0	0	1	4	0	0	1	5	0	2	0	1	0.00666667	0.0333333	0.0533333	0.03	0.333333	1.33333	2	1
G10090_11131	20148	Dhrs3	15.53	29.09	17.61	57.3	37.05	43.79	35.14	44.76	34.53	46.83	51.85	45.02	417	854	564	1504	1268	875	950	1235	983	1052	1347	1130	20.7433	46.0467	38.1433	47.9	611.667	1215.67	1056	1176.33
G10090_9006	19281	Ptprt	0.02	0.02	0.02	0.02	0.01	0.13	0.02	0.08	0.01	0.06	0.06	0.02	2	2	2	4	1	9	2	8	2	7	6	4	0.02	0.0533333	0.0366667	0.0466667	2	4.66667	4	5.66667
G10090_16789	73809	Satl1	0	0	0	0	0	0.04	0	0	0	0	0	0	0	0	0	0	0	1	0	0	0	0	0	0	0	0.0133333	0	0	0	0.333333	0	0
G10090_12698	237523	Ptprq	0.01	0	0	0	0.01	0.01	0	0	0	0	0	0	1	0	0	0	1	1	0	0	0	0	0	0	0.00333333	0.00666667	0	0	0.333333	0.666667	0	0
G10090_2524	16841	Lect2	0.51	0	0	0	0	0	0	0	0.1	0	0	0	5	0	0	0	0	0	0	0	1	0	0	0	0.17	0	0.0333333	0	1.66667	0	0.333333	0
G10090_6186	11448	Chrne	0.35	0.17	0.4	0.39	0.5	1.16	0.98	0.41	0.76	1.85	0.53	0.8	7	4	10	8	13	18	20	9	17	33	11	15	0.306667	0.683333	0.716667	1.06	7	13	15.3333	19.6667
G10090_28472	15898	Icam5	0.39	0.47	0.53	0.4	0.28	1.72	0.62	0.4	0.43	0.52	0.64	0.56	17	22	27	17	15	55	26	18	20	19	27	22	0.463333	0.8	0.483333	0.573333	22	29	21.3333	22.6667
G10090_27612	13448	Dok1	12.93	9.63	10.13	7.27	4.48	9.54	8.73	9.51	8.24	7.25	10.88	7.13	298	245	290	168	138	156	198	239	214	149	244	157	10.8967	7.09667	8.82667	8.42	277.667	154	217	183.333
G10090_27087	66085	Eif3f	484.17	324.92	376.84	495.66	346.05	563.16	379.67	361.96	308.71	491.71	617.15	390.52	9654	6962	8730	9599	8623	8239	7339	7358	6481	8174	11963	6951	395.31	468.29	350.113	499.793	8448.67	8820.33	7059.33	9029.33
G10090_24097	117149	Tirap	5.94	3.37	4.84	4.29	1.79	3.52	3.2	2.67	3.53	3.18	3.09	3.8	427	260	402	299	161	185	222	195	268	190	216	244	4.71667	3.2	3.13333	3.35667	363	215	228.333	216.667
G10090_11836	67161	Sclt1	3.97	1.39	1.5	2.54	3.55	5.51	3.39	3.12	2.66	2.12	4.6	5.09	172	66	72	109	184	171	141	129	124	78	190	190	2.28667	3.86667	3.05667	3.93667	103.333	154.667	131.333	152.667
G10090_8135	77771	Csrnp3	0	0	0.01	0.03	0	0.03	0.01	0.02	0.01	0.02	0	0.01	0	0	1	5	1	3	2	4	2	3	0	1	0.00333333	0.02	0.0133333	0.01	0.333333	3	2.66667	1.33333
G10090_27414	18570	Pdcd6	107.15	71.37	78.96	67.33	63.33	64.2	68.54	73.76	68.19	58.92	61.89	73.69	1720	1284	1514	1090	1351	782	1111	1251	1183	804	980	1117	85.8267	64.9533	70.1633	64.8333	1506	1074.33	1181.67	967
G10090_7994	11789	Apc	9.92	4.33	4.89	8.51	3.92	8.46	8.45	7.18	6.83	5.47	7.66	7.41	1543	752	858	1357	862	1013	1307	1142	1121	726	1185	1138	6.38	6.96333	7.48667	6.84667	1051	1077.33	1190	1016.33
G10090_28759	18008	Nes	4.81	4.56	2.33	5.42	2.06	5.42	8.63	7.64	9.35	7.5	6.73	2.37	455	462	254	496	242	374	784	732	930	588	616	200	3.9	4.3	8.54	5.53333	390.333	370.667	815.333	468
G10090_2329	77701	Lcn12	0.28	0	0	0.29	0.58	0	0	0	0	0.17	0.14	0.31	2	0	0	2	6	0	0	0	0	1	1	2	0.0933333	0.29	0	0.206667	0.666667	2.66667	0	1.33333
G10090_4678	20355	Sema4f	0.15	0.42	0.21	0.5	0.1	0.46	0.94	1.14	0.34	0.83	1.59	0.13	9	26	14	28	7	20	54	70	22	42	93	7	0.26	0.353333	0.806667	0.85	16.3333	18.3333	48.6667	47.3333
G10090_13259	18508	Pax6	0	0	0	0	0.03	0	0	0	0	0	0	0.02	0	0	0	0	2	0	0	0	0	0	0	1	0	0.01	0	0.00666667	0	0.666667	0	0.333333
G10090_137	13101	Cyp2d10	0	0	0	0.05	0	0	0	0	0	0	0	0	0	0	0	1	0	0	0	0	0	0	0	0	0	0.0166667	0	0	0	0.333333	0	0
G10090_30927	18590	Pdgfa	17.76	15.6	12.21	21.08	28.47	55.36	29.55	24.8	18.7	36.91	34.84	29.41	480	457	385	553	967	1112	782	694	538	843	926	719	15.19	34.97	24.35	33.72	440.667	877.333	671.333	829.333
G10090_8407	232878	Zscan22	1.56	3.25	2.1	4.57	4.32	6.68	4.75	4.24	3.62	5.38	5.25	8.02	72	154	109	201	247	227.04	213.02	194	172	204	228.9	324	2.30333	5.19	4.20333	6.21667	111.667	225.013	193.007	252.3
G10090_9500	11857	Arhgdib	364.59	419.05	403.64	176.15	131.94	234.25	328.31	373.91	330.4	247.32	241.97	163.13	5308	6576	6823	2488	2413	2524	4652	5574	5069	3018	3451	2128	395.76	180.78	344.207	217.473	6235.67	2475	5098.33	2865.67
G10090_21243	67370	Zfp606	1.53	0.48	0.51	1.35	1.49	2.6	1.02	0.97	0.74	1.45	1.97	2.12	92	30	40	72	100	110	68	64	43	84	101	104	0.84	1.81333	0.91	1.84667	54	94	58.3333	96.3333
G10090_21542	56217	Mpp5	2.84	2.47	2.26	3.68	1.56	4.98	3.73	3.29	3.61	3.6	3.39	3.34	234	215	210	288	157	299	290	268	306	246	267	240	2.52333	3.40667	3.54333	3.44333	219.667	248	288	251
G10090_29516	12331	Cap1	159.65	149.12	139.97	142.3	72.43	131.93	129.99	127.77	122.63	105.26	120.17	136.03	6462	6472	6551	5580	3653	3902	5074	5253	5222	3538	4714	4916	149.58	115.553	126.797	120.487	6495	4378.33	5183	4389.33
G10090_28571	230235	Frrs1l	0	0	0	0	0	0	0	0	0.02	0	0	0	0	0	0	0	0	0	0	0	1	0	0	0	0	0	0.00666667	0	0	0	0.333333	0
G10090_18216	66377	Ndufc1	172.86	191.95	121.37	250.93	252.38	154.32	219.36	237.39	223.37	200.35	224.84	269.16	403	495	350	585	763	278	533	592	553	408	527	558	162.06	219.21	226.707	231.45	416	542	559.333	497.667
G10090_4866	75410	Kmt2b	10.62	8.41	9.85	13.82	5.05	23.34	10	9.05	8.41	9.47	13.15	13.39	1309	1031	1420	1624	661	2113	1228	1111	1083	982	1581	1403	9.62667	14.07	9.15333	12.0033	1253.33	1466	1140.67	1322
G10090_1234	56708	Clcf1	11.97	9.87	11.89	4.63	2.51	5.24	4.15	5.29	7.37	2.06	3.9	4.9	308	272	354	115	80	98	103	138	199	44	97	112	11.2433	4.12667	5.60333	3.62	311.333	97.6667	146.667	84.3333
G10090_2874	100609	Nsun5	9.07	6.67	7.88	9.77	10.06	13.37	8.7	7.02	7.59	8.31	10.26	12.62	293	235	293	304	414	335	276	231	258	224	320	382	7.87333	11.0667	7.77	10.3967	273.667	351	255	308.667
G10090_33193	15398	Hoxa13	0	0	0.05	0	0	0	0	0	0	0	0	0	0	0	1	0	0	0	0	0	0	0	0	0	0.0166667	0	0	0	0.333333	0	0	0
G10090_9230	104027	Synpo	20.92	10.51	11.39	13.49	7.37	28.86	23.86	19.94	18.88	25.22	20.1	13.35	1641	887	1010	1002	694	1589	1767	1548	1515	1558	1502	895	14.2733	16.5733	20.8933	19.5567	1179.33	1095	1610	1318.33
G10090_30007	105242869	Gm38958	1.71	0.95	1.73	0.35	0.54	0.92	0.52	0.83	1.3	0.61	0.52	0	10	6	12	2	4	4	3	5	8	3	3	0	1.46333	0.603333	0.883333	0.376667	9.33333	3.33333	5.33333	2
G10090_3004	52551	Sgta	96.68	104.47	90.5	126.24	94.17	139.29	110.47	100.62	95.55	123.51	126.72	125.33	2811	3256	3046	3559	3418	2972	3097	2976	2927	2987	3569	3261	97.2167	119.9	102.213	125.187	3037.67	3316.33	3000	3272.33
G10090_361	12153	Bmp1	79.52	30.08	30.45	46	28.38	83.4	58.76	53.99	51.93	59.35	75.67	55.91	4460	1818	1981	2508	2006	3437	3182	3077	3074	2778	4140	2818	46.6833	52.5933	54.8933	63.6433	2753	2650.33	3111	3245.33
G10090_29492	114679	Selenom	117.87	98.46	84.73	102.97	141.76	147.28	140.71	140.52	119.7	172.19	226.34	103.98	1176	1060	991	1002	1777	1086	1375	1439	1259	1442	2206	925	100.353	130.67	133.643	167.503	1075.67	1288.33	1357.67	1524.33
G10090_1766	434008	Tmem178b	0.01	0.02	0.03	0.03	0.04	0.1	0.02	0.03	0.03	0.08	0.07	0.05	2	4	6	4	7	11	3	6	5	13	11	7	0.02	0.0566667	0.0266667	0.0666667	4	7.33333	4.66667	10.3333
G10090_33398	226999	Slc9a2	1.52	0.11	0.15	7.48	3.5	2.26	1.32	1.14	0.38	1.57	2.18	5.14	79	6	9	377	227	86	66	60	21	68	110	239	0.593333	4.41333	0.946667	2.96333	31.3333	230	49	139
G10090_28900	102637020	Gm33933	0.04	0	0	0	0	0	0.08	0	0	0	0	0	1.19	0	0	0	0	0	2.3	0	0	0	0	0	0.0133333	0	0.0266667	0	0.396667	0	0.766667	0
G10090_5426	245386	Tmem255a	0.4	0.04	0.09	0.34	0.52	0.7	0.53	0.41	0.21	0.64	0.83	0.83	17	2	5	16	33	26	26	21	11	27	41	35	0.176667	0.52	0.383333	0.766667	8	25	19.3333	34.3333
G10090_20958	73078	Pmpcb	31.76	29.39	24.54	39.75	36.55	42.61	35.49	36.45	31.95	46.48	33.31	45.9	679	675	609	825	976	668	735	794	719	828	692	876	28.5633	39.6367	34.63	41.8967	654.333	823	749.333	798.667
G10090_6754	76933	Ifi27l2a	526.5	409.71	272.86	610.17	601.89	1578.96	484.57	670.59	924.84	2076.11	2897.28	1360.27	1640	1402	1035	1888	2409	3750	1545	2206	3055	5587	9002	3765	403.023	930.34	693.333	2111.22	1359	2682.33	2268.67	6118
G10090_3306	20392	Sgce	14.37	14.19	11.83	17.95	15.4	28.9	22.73	25.88	18.06	27.06	28.22	19.14	331	350	315	399	442	485	505	606	437	517	630	392	13.4633	20.75	22.2233	24.8067	332	442	516	513
G10090_15959	11604	Agrp	0.49	1.58	0.83	0.8	0.62	2	1.25	1.43	0.35	1.02	1.71	1.06	4	13	8	6	5	10	10	12	3	7	12	6	0.966667	1.14	1.01	1.26333	8.33333	7	8.33333	8.33333
G10090_18476	56093	Pfpl	0	0	0	0	0	0	0	0	0	0	0.02	0	0	0	0	0	0	0	0	0	0	0	1	0	0	0	0	0.00666667	0	0	0	0.333333
G10090_48379	109729085	Htd2	0.15	0	0.15	0.18	0.38	0	0.47	0	0	0.32	0	0.18	5.38	0	6.21	6.19	16.75	0	16.23	0	0	9.47	0	5.87	0.1	0.186667	0.156667	0.166667	3.86333	7.64667	5.41	5.11333
G10090_13063	14461	Gata2	3.61	2.49	2.52	2.06	0.49	1.85	5.69	4.28	4.98	3.19	3.35	1.42	173	127	138	95	29	65	262	206	247	127	154	61	2.87333	1.46667	4.98333	2.65333	146	63	238.333	114
G10090_31073	14938	Gzma	1.83	6.22	1.91	0.83	0.32	1.65	8.41	16.74	3.28	2.42	4.16	0.68	18	66	22	8	4	12	81	169	34	20	40	6	3.32	0.933333	9.47667	2.42	35.3333	8	94.6667	22
G10090_26833	100039672	Msmp	0.13	0.36	0	0.13	0.73	0.35	0	0	0	0.31	0.4	0.59	1	3	0	1	7	2	0	0	0	2	3	4	0.163333	0.403333	0	0.433333	1.33333	3.33333	0	3
G10090_25436	67075	Magt1	8.43	12.16	7.95	12.87	5.33	12.31	12.88	12.74	11.83	13.07	13.27	13.64	563	845	593	811	432	596	819	853	811	716	847	799	9.51333	10.17	12.4833	13.3267	667	613	827.667	787.333
G10090_3282	78752	Csgalnact2	13.68	7.16	7.5	6.88	4.57	9.66	9.49	10.3	8.16	9.27	8.7	6.89	750	420	475	365	311	386	501	573	470	421	461	337	9.44667	7.03667	9.31667	8.28667	548.333	354	514.667	406.333
G10090_2190	15450	Lipc	0.04	0.18	0.21	0.21	0.17	0.44	0.09	0.12	0.11	0.05	0.16	0.05	1	5	6	5	5	8	2	3	3	1	4	1	0.143333	0.273333	0.106667	0.0866667	4	6	2.66667	2
G10090_14512	404289	Vmn1r181	0.08	0.21	0	0.08	0	0	0	0	0	0	0	0	1	3	0	1	0	0	0	0	0	0	0	0	0.0966667	0.0266667	0	0	1.33333	0.333333	0	0
G10090_9194	319653	Slc25a40	2.49	1.62	1.68	2.2	1.82	4.74	2.38	2.28	2	2.75	2.04	3.25	103	71	74	88	93	141	95	96	86	94	81	118	1.93	2.92	2.22	2.68	82.6667	107.333	92.3333	97.6667
G10090_8776	19231	Ptma	2111.97	1696.82	1427.41	2190.33	2707.13	3089.36	2086.19	1916.69	1403.94	2897.98	3270.46	2880.53	37950	32780	29830	38244	60827	40764	36383	35139	26566	43448	57162	46199	1745.4	2662.27	1802.27	3016.32	33520	46611.7	32696	48936.3
G10090_10944	104383	Rcor2	5.09	1.8	3.16	3.51	3.22	7.62	3.17	2.47	2.77	4.67	6.23	4.13	210	74	145	140	165	227	126	102	111	159	248	149	3.35	4.78333	2.80333	5.01	143	177.333	113	185.333
G10090_5431	76630	Stambpl1	10.08	7.74	7.54	5.3	5.06	7.67	7.14	7.87	7.76	6.58	6.15	5.82	287	237	249	146	178	157	194	227	232	154	171	149	8.45333	6.01	7.59	6.18333	257.667	160.333	217.667	158
G10090_32897	378431	Txlnb	1.98	3.38	4.86	3.45	5.08	23.01	11.41	8.52	10.73	24.22	11.79	12.59	134	245	379	226	427	1135	742	584	763	1358	772	760	3.40667	10.5133	10.22	16.2	252.667	596	696.333	963.333
G10090_12710	246133	Kcne2	0	0	0.04	0	0.04	0	0	0	0	0	0	0	0	0	1	0	1	0	0	0	0	0	0	0	0.0133333	0.0133333	0	0	0.333333	0.333333	0	0
G10090_5531	28000	Prpf19	30.67	25.78	25.01	30.23	24.14	36.35	31.04	28.25	25.57	33.18	30.45	35.83	2919	2628	2746	2785	2860	2525	2840	2726	2560	2620	2808	3048	27.1533	30.24	28.2867	33.1533	2764.33	2723.33	2708.67	2825.33
G10090_3893	16185	Il2rb	0.9	3.06	0.84	2.96	1.12	3.84	4.87	6.31	1.84	2.8	4.21	2.37	46	156	63	131	66	133	231	307	95	107	205	96	1.6	2.64	4.34	3.12667	88.3333	110	211	136
G10090_21004	17886	Myh9	137.32	85.93	90.72	102.22	38.03	161.71	95.53	79.41	76.36	91.84	139.14	77.3	15881	10643	12100	11443	5472	13640	10619	9311	9288	8805	15581	7988	104.657	100.653	83.7667	102.76	12874.7	10185	9739.33	10791.3
G10090_12936	21749	Terf1	11.65	7.14	7.4	10.1	7.86	9.77	8.11	8.34	7.4	10.46	11.8	10.8	274	208	230	257	255	192	207	237	215	229	273	277	8.73	9.24333	7.95	11.02	237.333	234.667	219.667	259.667
G10090_4927	71101	Uvssa	3.11	0.83	1.17	1.92	1.36	5.73	2.01	1.89	1.65	0.98	2.09	3.24	362	103	157	221	197	490	223	222	200	93	237	336	1.70333	3.00333	1.85	2.10333	207.333	302.667	215	222
G10090_28884	100041504	LOC100041504	13.54	1.71	13.1	6.17	8.34	35.18	24.48	15.51	16.14	19.12	7.4	16.26	76.5	10.46	87.93	34.23	59.71	148.56	137.61	90.86	96.32	91.64	41.12	81.8	9.45	16.5633	18.71	14.26	58.2967	80.8333	108.263	71.52
G10090_8300	72124	Seh1l	19.84	14.45	14.41	22.31	14.97	23.28	19.38	16.93	14.24	19.5	17.58	25.21	908	772	732	1100	921	817	878	854	705	816	865	1113	16.2333	20.1867	16.85	20.7633	804	946	812.333	931.333
G10090_21970	22421	Wnt7a	0.11	0.02	0.08	0.02	0.14	0.15	0.13	0.25	0.16	0.03	0.02	0.14	5	1	4	1	8	5	6	11	8	1	1	6	0.07	0.103333	0.18	0.0633333	3.33333	4.66667	8.33333	2.66667
G10090_5051	171209	Asic3	0.04	0	0.16	0	0.15	0.06	0.05	0	0.04	0.05	0.14	0.16	1	0	4	0	5	1	1	0	1	1	3	3	0.0666667	0.07	0.03	0.116667	1.66667	2	0.666667	2.33333
G10090_24760	268395	Mpg	16.95	9.36	9.89	13.6	12.53	17.67	11.38	11.19	9.95	12.42	13.72	15.49	403	239	273	314	372	308	262	271	249	246	317	329	12.0667	14.6	10.84	13.8767	305	331.333	260.667	297.333
G10090_26359	105513	Chmp7	13.46	13.36	11.11	15.7	13.17	21.13	15.33	15.1	12.16	17.55	17.16	19.6	529	563	505	598	645	607	581	603	503	573	654	688	12.6433	16.6667	14.1967	18.1033	532.333	616.667	562.333	638.333
G10090_17569	170732	Trhr2	0.07	0	0	0.28	0.13	0.38	0.1	0.2	0	0.16	0.24	0.19	3	0	0	10	8	14	5	6	0	5	8	8	0.0233333	0.263333	0.1	0.196667	1	10.6667	3.66667	7
G10090_3810	26987	Eif4e2	79.37	61.5	74.27	68.18	65.94	73.86	64.08	57.29	52.56	59.55	66.01	72.23	1829	1607	1812	1619	1815	1210	1546	1489	1401	1208	1464	1611	71.7133	69.3267	57.9767	65.93	1749.33	1548	1478.67	1427.67
G10090_5355	14344	Fut2	1.82	13.05	9.22	11.07	10.68	23.36	11.48	11.82	9.52	13.66	14.53	23.44	80	616	467	475	590	757	489	530	442	505	628	928	8.03	15.0367	10.94	17.21	387.667	607.333	487	687
G10090_1626	27428	Shroom3	5.75	6.07	5.71	13.04	3.93	17.62	4.88	3.85	3.02	6.51	10.87	10.3	588	658	678	1293	497	1308	486	398	321	546	1069	951	5.84333	11.53	3.91667	9.22667	641.333	1032.67	401.667	855.333
G10090_23774	384569	Nova2	0.4	0.42	0.31	0.25	0.17	0.55	0.68	0.54	0.75	0.54	0.59	0.17	52	59	47	32	28	52	86	72	103	58	75	20	0.376667	0.323333	0.656667	0.433333	52.6667	37.3333	87	51
G10090_19167	20713	Serpini1	0.56	0.08	0.13	0.29	0.29	0.5	0.33	0.19	0.26	0.26	0.44	0.31	26	4	7	13	17	17	15	9	13	10	20	13	0.256667	0.36	0.26	0.336667	12.3333	15.6667	12.3333	14.3333
G10090_21715	21975	Top3a	3.21	2.42	2.79	3.08	1.9	5	3.21	4	2.55	3.33	3.96	3.61	228	185	212	203	162	250	218	283	184	188	253	235	2.80667	3.32667	3.25333	3.63333	208.333	205	228.333	225.333
G10090_12954	12238	Commd3	100.38	85.13	76.61	97.7	110.32	100.88	115.43	113.17	105.61	112.3	91.02	100.4	1055	965	943	1001	1456	783	1187	1220	1170	990	934	941	87.3733	102.967	111.403	101.24	987.667	1080	1192.33	955
G10090_15612	69032	Lyzl4	0.64	0.49	0.22	0	0.13	0	0.13	0.12	0	0	0	0.29	5	5	2	0	2	0	1	1	0	0	0	2	0.45	0.0433333	0.0833333	0.0966667	4	0.666667	0.666667	0.666667
G10090_26666	14567	Gdi1	22.46	20.03	15.62	33.3	26.42	59.1	26.3	24.51	22.06	27.91	31.14	54.52	865	827	696	1243	1268	1664	977	959	894	893	1163	1875	19.37	39.6067	24.29	37.8567	796	1391.67	943.333	1310.33
G10090_27629	80860	Ghdc	10.39	10.77	10.67	11.35	6.4	10.82	10.51	11.45	12.62	9.35	10.39	10.52	312	348	372	331	240	238	305	350	399	234	304	282	10.61	9.52333	11.5267	10.0867	344	269.667	351.333	273.333
G10090_17043	494468	Armcx5	8	2.66	3.21	5.08	3.5	6.11	3.3	3.31	3	4.21	4.1	5.89	329.91	117.57	153.13	202.89	179.66	184.22	131.41	138.73	130.05	144.11	164.06	217.11	4.62333	4.89667	3.20333	4.73333	200.203	188.923	133.397	175.093
G10090_14395	75002	Tmprss12	0	0	0	0	0	0	0.06	0	0	0	0	0	0	0	0	0	0	0	1	0	0	0	0	0	0	0	0.02	0	0	0	0.333333	0
G10090_24091	245522	Zc4h2	1.84	1.03	0.82	2.03	1.53	3.21	1.58	2.65	1.42	2.67	2.55	1.88	58	35	30	62	60	74	48	85	47	70	78	53	1.23	2.25667	1.88333	2.36667	41	65.3333	60	67
G10090_13245	217149	Cisd3	37.67	59.78	55.32	32.01	40.32	31.68	46.83	42.41	54.7	41.04	27.18	48.54	299	515	520	249	410	189	367	347	459	278	212	344	50.9233	34.67	47.98	38.92	444.667	282.667	391	278
G10090_1310	56876	Nsmf	23.32	14.95	12.45	23.75	21.02	36.53	22.04	20.15	16.59	26.52	29.35	25.69	936	665	583	934	1082	1092	867	838	712	903	1182	946	16.9067	27.1	19.5933	27.1867	728	1036	805.667	1010.33
G10090_2342	17978	Ncoa2	11.75	7	8.67	13.55	4.63	15.28	9.15	8.54	7.85	10.37	12.6	11.91	1445	956	1186	1628	736	1390	1099	1082	1015	1044	1449	1352	9.14	11.1533	8.51333	11.6267	1195.67	1251.33	1065.33	1281.67
G10090_13592	16176	Il1b	251.45	52.48	145.8	28.51	1.33	2.24	9.71	13.97	41.02	1.87	1.72	3.44	4423	994	2975	485	29	31	166	252	763	28	29	54	149.91	10.6933	21.5667	2.34333	2797.33	181.667	393.667	37
G10090_4659	229706	Slc6a17	0.67	0.55	0.58	0.67	0.31	0.77	2.21	1.93	0.96	2.76	2.69	4.07	65	58	65	63	38	55	207	191	99	223	254	355	0.6	0.583333	1.7	3.17333	62.6667	52	165.667	277.333
G10090_10128	246293	Klhl8	2	3.34	2.35	5.51	4.87	6.5	5.51	5.18	4.19	6.12	5.75	7.15	94	169	128	252	287	224	251	248	208	240	263	301	2.56333	5.62667	4.96	6.34	130.333	254.333	235.667	268
G10090_5255	76080	Ttpal	10.84	14.72	12.27	16.79	9.56	20.12	12.49	11.96	11.86	11.32	12.23	20.6	746	1084	975	1117	819	1008	826	834	858	644	815	1264	12.61	15.49	12.1033	14.7167	935	981.333	839.333	907.667
G10090_9907	52023	Pibf1	1.83	1.1	0.97	1.53	1.2	3.32	2.47	2.11	1.7	2.13	2.19	2.12	89	56	54	71	72	107	115	102	87	85	102	92	1.3	2.01667	2.09333	2.14667	66.3333	83.3333	101.333	93
G10090_30536	19951	Rpl32	5085.73	3385.05	3974.7	4089.45	4875.49	3297.93	3978.55	3913.04	3482.23	4032.26	3814.94	3869.39	19074	13883	17986	15161	23373	9361	15106	15396	13825	12974	14197	12900	4148.49	4087.62	3791.27	3905.53	16981	15965	14775.7	13357
G10090_24258	105246978	Gm42166	1.65	0.62	0.69	0.53	0.53	1.21	0.55	0.5	0.44	0.41	0.7	0.48	97	39	47	30	39	52	31	30	27	20	40	25	0.986667	0.756667	0.496667	0.53	61	40.3333	29.3333	28.3333
G10090_28738	218975	Mapk1ip1l	16.22	14.3	12.6	13.98	9.24	19.25	15.33	14.84	13.01	14.09	14.6	18.95	1148	1083	1029	958	813	994	1043	1065	968	827	1001	1197	14.3733	14.1567	14.3933	15.88	1086.67	921.667	1025.33	1008.33
G10090_22099	19819	Rnaseh1	11.34	7.68	7.82	10.98	10.45	14.24	7.54	7.38	7.59	9.4	9.89	12.12	217	158	174	204	250	200	140	144	153	150	184	207	8.94667	11.89	7.50333	10.47	183	218	145.667	180.333
G10090_3021	330149	Hfm1	0	0	0	0	0	0	0	0	0	0.02	0	0	0	0	0	0	0	0	0	0	0	1	0	0	0	0	0	0.00666667	0	0	0	0.333333
G10090_24224	100216455	Gm14124	0	0	0	0	0	0	0	0	0	0	0	0.08	0	0	0	0	0	0	0	0	0	0	0	3	0	0	0	0.0266667	0	0	0	1
G10090_33180	100042922	H2al1a	13.24	0	0	10.2	4.55	1.31	0	1.15	0	1.06	1.34	3.56	49.03	0	0	37.35	21.53	3.66	0	4.47	0	3.38	4.92	11.7	4.41333	5.35333	0.383333	1.98667	16.3433	20.8467	1.49	6.66667
G10090_10639	108735	Sft2d2	17.15	15.84	12.79	21.37	11.32	21.47	15.16	16.55	13.11	13.46	14.58	20.68	1455	1439	1252	1755	1195	1329	1237	1424	1170	947	1198	1567	15.26	18.0533	14.94	16.24	1382	1426.33	1277	1237.33
G10090_4710	54631	Nphs1	0	0	0	0	0	0	0	0	0	0	0.01	0	0	0	0	0	0	0	0	0	0	0	0.98	0	0	0	0	0.00333333	0	0	0	0.326667
G10090_15502	73095	Slc25a42	2.22	3.13	2.85	5.07	3.29	9.27	3.21	2.65	2.74	4.45	3.79	6.5	104	157	154	230	192	317	145	126	135	173	172	272	2.73333	5.87667	2.86667	4.91333	138.333	246.333	135.333	205.667
G10090_11771	21960	Tnr	0.08	0.05	0.05	0.07	0.05	0.17	0.1	0.09	0.08	0.09	0.09	0.12	47.41	36.96	38.94	43.09	39.79	67.81	62.71	56.31	52.53	45.52	49.66	68.23	0.06	0.0966667	0.09	0.1	41.1033	50.23	57.1833	54.47
G10090_16698	207375	Fam120c	0.81	1	0.46	1.84	1.14	2.92	1.72	1.54	0.87	2.24	2.28	2.24	104	135	68	222	178	266	203	193	117	229	276	249	0.756667	1.96667	1.37667	2.25333	102.333	222	171	251.333
G10090_11034	13411	Dnah11	0.01	0	0	0.07	0.23	0.15	0.02	0	0	0.04	0.1	0.14	1	0	0	7	18	6	1	0	0	2	6	13	0.00333333	0.15	0.00666667	0.0933333	0.333333	10.3333	0.333333	7
G10090_17309	70439	Taf15	12.47	17.78	14.22	21.66	14.7	27.75	19.97	15.48	13.53	22.03	21.2	33.54	350	540	463	594	519	571	546	447	406	520	588	847	14.8233	21.37	16.3267	25.59	451	561.333	466.333	651.667
G10090_15255	12267	C3ar1	6.8	9.99	7.63	5.24	0.95	4.47	7.17	9.55	6.97	4.86	8.37	2.7	442	696	573	330	77	212	449	630	477	262	527	157	8.14	3.55333	7.89667	5.31	570.333	206.333	518.667	315.333
G10090_18083	360198	H3c1	24.79	7.66	6.83	3.54	5.78	1.88	6.27	5.46	7.62	5.05	3.93	2.83	92.19	31.15	30.64	13	27.49	5.29	23.63	21.32	30	16.11	14.5	9.35	13.0933	3.73333	6.45	3.93667	51.3267	15.26	24.9833	13.32
G10090_3979	66799	Ube2w	7.81	6.65	4.05	8.5	6.94	9.83	8.01	8.67	7.28	7.12	7.37	9.77	357.36	333	221	385	405	351	360	410	353	276	333	420	6.17	8.42333	7.98667	8.08667	303.787	380.333	374.333	343
G10090_48297	100861814	Gm3371	0	0	0.05	0	0	0	0	0	0	0	0	0	0	0	1.21	0	0	0	0	0	0	0	0	0	0.0166667	0	0	0	0.403333	0	0	0
G10090_14389	260299	Cadm4	9.14	7.42	11.59	14.55	5.46	6.11	7.66	8.41	8.09	11.51	16.3	6.63	278	242	408	429	207	136	225	260	259	291	481	180	9.38333	8.70667	8.05333	11.48	309.333	257.333	248	317.333
G10090_3260	56873	Lmbr1	3.11	2.54	1.98	3.51	2.21	4.3	3.3	3.37	3.14	3.35	2.71	3.39	238	210	179	263	213	243	245	263	254	214	203	236	2.54333	3.34	3.27	3.15	209	239.667	254	217.667
G10090_14926	68970	Dcaf12	17.06	17.22	17.52	21.78	13.74	24.99	19.11	16.91	15.51	17.21	16.74	23.87	877	948	1039	1084	878	938	945	883	837	734	833	1095	17.2667	20.17	17.1767	19.2733	954.667	966.667	888.333	887.333
G10090_27249	407790	Ndufa4l2	19.39	302.17	300.44	60.99	73.39	181.26	202.63	220.81	351.51	214.84	187.48	139.1	216	3629	3916	662	1026	1490	2206	2521	4127	2006	2038	1382	207.333	105.213	258.317	180.473	2587	1059.33	2951.33	1808.67
G10090_31681	68525	Evc2	9.42	4.79	3.56	8.71	7.01	12.91	7.22	6.9	4.51	10.89	11.57	8.96	584	318	255	523	541	584	431	434	294	560	695	496	5.92333	9.54333	6.21	10.4733	385.667	549.333	386.333	583.667
G10090_8119	58803	Pga5	0	0	0	0	0	0	0	0.05	0	0.06	0	0	0	0	0	0	0	0	0	1	0	1	0	0	0	0	0.0166667	0.02	0	0	0.333333	0.333333
G10090_1519	68744	Zfp740	20.57	12.13	13.6	21.83	13.93	28.8	16.04	15.2	11.38	19.41	21.75	25.09	1256	781	961	1294	1064	1282	939	932	740	984	1267	1363	15.4333	21.52	14.2067	22.0833	999.333	1213.33	870.333	1204.67
G10090_4277	215445	Rab11fip3	8.27	7.38	5.39	10.7	7.45	24.65	10.77	9.85	8.74	17.09	16.61	13.9	674	650	509	841	703	1337	841	770	746	1153	1314	917	7.01333	14.2667	9.78667	15.8667	611	960.333	785.667	1128
G10090_29176	67596	Tespa1	0.09	0.32	0.08	0.57	0.07	0.24	0.8	0.94	0.23	0.74	0.54	0.29	2	9	2	17	2	7	23	24	8	16	12	7	0.163333	0.293333	0.656667	0.523333	4.33333	8.66667	18.3333	11.6667
G10090_6053	69241	Polr2d	43.06	32.32	34.46	38.61	42.49	36.26	38.23	36.1	37.58	38.4	33.1	46.31	517	434	491	467	667	332	467	458	493	401	402	515	36.6133	39.12	37.3033	39.27	480.667	488.667	472.667	439.333
G10090_12512	77220	Tmem200a	0.13	0.06	0.01	0.2	0.02	0.29	0.33	0.21	0.16	0.17	0.25	0.19	7	4	1	12	1	14	18	13	8	9	14	9	0.0666667	0.17	0.233333	0.203333	4	9	13	10.6667
G10090_4263	260409	Cdc42ep3	17.65	7.79	7.02	16.6	11.57	15.82	9.62	10.23	7.36	12.86	12.82	18.19	567	269	262	518	463	372	299	333	249	343	400	522	10.82	14.6633	9.07	14.6233	366	451	293.667	421.667
G10090_15623	20745	Spock1	0.16	0.07	0.16	0.09	0.48	2.22	0.54	0.65	0.24	1.73	1	0.17	11	5	13	6	42	115	37	47	18	102	69	11	0.13	0.93	0.476667	0.966667	9.66667	54.3333	34	60.6667
G10090_1510	21847	Klf10	39.73	36.97	35.64	31.45	12.68	25.21	29.75	27.26	29.85	18.53	17.71	24.76	1789	1782	1856	1370	711	829	1289	1244	1411	692	773	995	37.4467	23.1133	28.9533	20.3333	1809	970	1314.67	820
G10090_16616	67675	Cuta	135.16	123.34	107.85	159.57	140.02	141.79	138.69	143.44	123.6	155.98	153	164.16	915	928	862	1082	1247	733	947	1019	908	904	1050	1010	122.117	147.127	135.243	157.713	901.667	1020.67	958	988
G10090_12336	70821	4921507P07Rik	0.18	0.14	0.03	0.1	0.14	0.34	0.31	0.16	0.03	0.04	0.13	0.15	6	5	1	3	6	8	9	5	1	1	4	4	0.116667	0.193333	0.166667	0.106667	4	5.66667	5	3
G10090_7694	213438	P2ry10b	0.88	1.18	1.03	0.88	0.26	1.4	1.03	1.35	1.09	1.15	0.95	1.12	39	56	53	38	14	45	44	61	51	42	41	44	1.03	0.846667	1.15667	1.07333	49.3333	32.3333	52	42.3333
G10090_3509	102632837	Rnf212b	0	0	0	0.07	0	0.27	0	0.06	0.06	0	0	0.07	0	0	0	1	0	3	0	1	1	0	0	1	0	0.113333	0.04	0.0233333	0	1.33333	0.666667	0.333333
G10090_5486	15248	Hic1	9.97	10.54	6.87	9.63	9.25	18.53	16.34	17.02	16.58	17.55	23.9	9.48	516	595	418	493	628	702	831	909	928	769	1200	455	9.12667	12.47	16.6467	16.9767	509.667	607.667	889.333	808
G10090_12830	68947	Chst8	0.95	0.29	0.32	1.08	0.96	1.24	0.77	1.09	0.42	1.78	1.17	1.19	26	10	11	32	40	31	24	31	15	48	39	35	0.52	1.09333	0.76	1.38	15.6667	34.3333	23.3333	40.6667
G10090_13123	14423	Galnt1	29.03	24	20.01	19.8	12.13	22.88	27.12	26.78	23.59	21.23	20.13	21.11	1688	1497	1337	1104	873	965	1495	1574	1445	1019	1139	1095	24.3467	18.27	25.83	20.8233	1507.33	980.667	1504.67	1084.33
G10090_10145	66454	Nmnat1	2.19	2.9	2.66	3.31	3.86	4.77	3.85	3.81	3.47	5	3.73	5.06	70	99	98	102	153	111	118	123	116	132	115	144	2.58333	3.98	3.71	4.59667	89	122	119	130.333
G10090_8816	17833	Muc5ac	0.02	0	0.01	0	0	0	0	0	0.01	0	0	0	4	0	1	0	0	0	0	0	1	0	0	0	0.01	0	0.00333333	0	1.66667	0	0.333333	0
G10090_15882	667281	H60b	0.09	0.25	0.16	0	0.15	0.25	0.09	0.09	0.35	0.11	0	0.2	1	3	2	0	2	2	1	1	4	1	0	2	0.166667	0.133333	0.176667	0.103333	2	1.33333	2	1
G10090_7919	15356	Hmgcl	21.03	23.53	30.48	24.5	22.66	31.88	22.27	26.6	25.15	28	28.77	27.97	414	497	691	471	552	475	425	531	520	459	548	499	25.0133	26.3467	24.6733	28.2467	534	499.333	492	502
G10090_25472	232286	Tmf1	6.89	3.17	4.76	5.18	3.12	8.5	6.4	5.35	5.08	5.07	6.04	5.95	699	346	553	503	394	625	618	547	536	421	585	532	4.94	5.6	5.61	5.68667	532.667	507.333	567	512.667
G10090_22761	69069	Tmem273	0.83	0.86	0.27	1.22	0.87	0.07	0.85	0.25	0.88	0.74	0.58	0.69	16	18	6	23	21	1	16	5	18	12	11	12	0.653333	0.72	0.66	0.67	13.3333	15	13	11.6667
G10090_1204	11499	Adam5	0.08	0.03	0.07	0	0.15	0.49	0.39	0.29	0.05	0.31	0.23	0.12	3	1	3	0	7	15	14	11	2	10	8	4	0.06	0.213333	0.243333	0.22	2.33333	7.33333	9	7.33333
G10090_25273	27405	Abcg3	0.29	3.38	0.78	1.13	0.22	0.77	2.82	3.61	2.22	1.24	0.73	0.63	13	161	40	48	9	25	120	162	104	46	31	25	1.48333	0.706667	2.88333	0.866667	71.3333	27.3333	128.667	34
G10090_14661	229320	Clrn1	0	0	0.04	0	0	0	0.02	0.02	0	0	0	0	0	0	2	0	0	0	1	1	0	0	0	0	0.0133333	0	0.0133333	0	0.666667	0	0.666667	0
G10090_33754	74158	Josd1	18.01	11.4	10.46	18.27	13.95	19.85	14.7	14.07	10.18	16.89	18.19	19.7	908	616	609	892	876	731	714	720	540	707	889	887	13.29	17.3567	12.9833	18.26	711	833	658	827.667
G10090_2722	68347	Mettl26	15.17	18.4	12.71	27.54	36.35	29.17	19.77	18.44	14.6	29.79	30.66	30.56	132	173	130	234	398	188	169	165	134	218	261	237	15.4267	31.02	17.6033	30.3367	145	273.333	156	238.667
G10090_32171	209837	Slc38a5	0.16	0.04	0.03	0.08	0	0	0	0.08	0.04	0.05	0	0.09	4	1	1	2	0	0	0	2	1	1	0	2	0.0766667	0.0266667	0.04	0.0466667	2	0.666667	1	1
G10090_23250	18542	Pcolce	141.67	141.09	115.91	142.8	169.29	281.12	251.89	261.66	241.6	353.27	351.8	288.16	2910	3115	2766	2854	4355	4241	5017	5489	5232	6050	7035	5283	132.89	197.737	251.717	331.077	2930.33	3816.67	5246	6122.67
G10090_21775	632778	Erich4	0	0	0	0	0.08	0	0	0.1	0.29	0	0	0	0	0	0	0	1	0	0	1	3	0	0	0	0	0.0266667	0.13	0	0	0.333333	1.33333	0
G10090_5949	19069	Nup88	28.22	17.92	17.17	25.55	17.14	32.13	21.54	20.72	17.97	22.8	20.76	32.42	996	678	701	874	753	829	733	743	667	668	710	1021	21.1033	24.94	20.0767	25.3267	791.667	818.667	714.333	799.667
G10090_6258	74435	Lrriq3	0.35	0.08	0.08	0.14	0.18	0.15	0.14	0.23	0.12	0.26	0.09	0.25	9	3	2	4	5	3	3	6	4	5	2	7	0.17	0.156667	0.163333	0.2	4.66667	4	4.33333	4.66667
G10090_6101	20274	Scn9a	0	0	0	0	0	0	0	0	0	0	0.01	0	0	0	0	0	0	0	0	0	0	0	1	0	0	0	0	0.00333333	0	0	0	0.333333
G10090_20510	213439	Gpr174	0.08	0.01	0.01	0.03	0.01	0.07	0.08	0.04	0.05	0.05	0.03	0.04	6	1	1	2	1	4	6	3	4	3	2	3	0.0333333	0.0366667	0.0566667	0.04	2.66667	2.33333	4.33333	2.66667
G10090_1405	22138	Ttn	1.8	0.83	1.9	1.36	6.16	20.58	5.48	2.84	4.25	5.87	2.32	8.29	2511	1225	3097	1833	11164	22012	7377	4030	6291	6833	3214	10753	1.51	9.36667	4.19	5.49333	2277.67	11669.7	5899.33	6933.33
G10090_15682	16478	Jund	139.18	185.61	95.02	207.69	177.25	277.59	157.29	147.08	130.76	223.9	319.43	144.7	5856	8374	4623	8469	9294	8537	6381	6287	5789	7826	13033	5438	139.937	220.843	145.043	229.343	6284.33	8766.67	6152.33	8765.67
G10090_16281	142682	Zcchc14	9.14	6.36	7.1	7.61	5.06	13.72	8.75	7.46	7.47	9.3	10.15	9.61	902	678	836	759	632	1026	861	777	826	816	1033	890	7.53333	8.79667	7.89333	9.68667	805.333	805.667	821.333	913
G10090_478	240479	Dipk1c	0.19	0.53	0.1	0.39	0.38	0.57	0.72	0.86	0.46	1.16	1.41	0.98	10	23	7	38	26	23	47	46	29	61	86	59	0.273333	0.446667	0.68	1.18333	13.3333	29	40.6667	68.6667
G10090_31457	71395	Cdcp3	0	0.08	0.02	0.06	0.06	0.13	0.17	0.2	0.11	0.24	0.17	0.15	0	11	3	7	9	12	20	25	14	25	20	17	0.0333333	0.0833333	0.16	0.186667	4.66667	9.33333	19.6667	20.6667
G10090_3765	54446	Nfat5	7.87	3.87	5.02	7.44	3.76	13.59	7.33	5.81	6.14	4.19	6.14	9.04	1659.98	870	1168	1524.97	931	1969	1482	1240	1359.01	735	1262	1603.11	5.58667	8.26333	6.42667	6.45667	1232.66	1474.99	1360.34	1200.04
G10090_12429	68499	Mrpl53	58.56	69.5	47.33	79.79	106.79	77.4	85.52	72.77	71.78	91.7	80.12	107.97	329	424	316	440	760	325	478	424	426	437	443	540	58.4633	87.9933	76.69	93.2633	356.333	508.333	442.667	473.333
G10090_1441	66528	Smim5	8.45	5.77	10.24	20.56	16.14	21.54	8.1	9.38	7.05	14.26	17.41	20.06	118	77	137	267	274	207	99	117	85	155	235	243	8.15333	19.4133	8.17667	17.2433	110.667	249.333	100.333	211
G10090_6244	19210	Ptdss1	16.78	18	14.91	20.45	16	28.03	18.81	19.22	17.46	21.35	19.24	25.69	854	982	877	1008	1014	1042	922	993	935	902	949	1168	16.5633	21.4933	18.4967	22.0933	904.333	1021.33	950	1006.33
G10090_5025	16800	Arhgef2	18.02	11.34	11.43	11.26	5.7	17.47	13.57	13.75	12.18	12.71	14.71	10.15	1209	857	911	763	499	892	924	978	895	742	987	642	13.5967	11.4767	13.1667	12.5233	992.333	718	932.333	790.333
G10090_13716	11979	Atp7b	0.03	0.05	0.21	0.06	0.04	0.11	0.01	0.08	0.15	0.03	0.08	0.15	2	4	19	5	5	7	1	6	14	2	4	10	0.0966667	0.07	0.08	0.0866667	8.33333	5.66667	7	5.33333
G10090_4815	20475	Six5	4.7	4.33	2.47	7.79	9.44	15.48	7.2	7.34	6.28	11.79	14.73	12.74	196	194	119	315	491	472	290	311	276	409	596	475	3.83333	10.9033	6.94	13.0867	169.667	426	292.333	493.333
G10090_22387	67468	Mmd	48.24	48.38	28.27	46.57	68.19	53.27	43.46	45.03	46.35	40.56	37.56	62.21	1229	1681	909	1371	2595	1267	1348	1458	1564	1062	1140	1845	41.63	56.01	44.9467	46.7767	1273	1744.33	1456.67	1349
G10090_10630	233552	Gdpd5	4.77	2.44	2.96	7.48	3.98	5.11	3.24	3.15	1.93	4	4.69	6.71	278	135	187	425	252	209	193	196	124	184	265	339	3.39	5.52333	2.77333	5.13333	200	295.333	171	262.667
G10090_2781	170748	Smco4	8.85	13.63	9.36	17.75	21.33	19.38	18.14	17.44	12.09	20.32	21.62	22.75	109	173	131	205	319	169	209	212	152	201	249	239	10.6133	19.4867	15.89	21.5633	137.667	231	191	229.667
G10090_12434	207521	Dtx4	5.33	3.24	3.9	5.46	4.61	6.74	7.78	8.27	4.55	11.64	9.02	6.78	440	299	386	435	499	421	620	702	404	835	772	486	4.15667	5.60333	6.86667	9.14667	375	451.667	575.333	697.667
G10090_8934	26466	Zfp260	7.77	6.08	4.88	11.45	8.62	17.85	12.8	12.39	9.24	12.77	13.37	16.07	432	362	312	613	596	724	685	696	539	589	719	798	6.24333	12.64	11.4767	14.07	368.667	644.333	640	702
G10090_14591	230673	Ipo13	16.19	16.64	16.39	19.39	17.5	40.2	21.8	18.36	16.56	32.77	23.57	28.12	858	955	1009	999	1161	1565	1115	995	927	1447	1217	1340	16.4067	25.6967	18.9067	28.1533	940.667	1241.67	1012.33	1334.67
G10090_22356	269152	Kif26b	1.41	0.43	0.38	1.3	0.69	3.29	2.56	2.41	1.09	3.5	3.98	2.55	162	53	50	145	91	265	278	276	132	326	428	251	0.74	1.76	2.02	3.34333	88.3333	167	228.667	335
G10090_4140	237253	Lrp11	1.2	2.05	1.38	1.05	1.04	1.78	1.91	1.7	1.46	1.67	1.92	1.37	58	106	77	50	60	60	84	82	77	63	87	59	1.54333	1.29	1.69	1.65333	80.3333	56.6667	81	69.6667
G10090_24319	68240	Rpa3	40.11	34.31	27.53	34.51	47.07	34.24	47.2	40.19	35.26	44.95	42.86	47.33	237	220	193	200	352	151	277	246	220	225	249	249	33.9833	38.6067	40.8833	45.0467	216.667	234.333	247.667	241
G10090_12854	170761	Pdzd3	0.13	0.09	0.06	0.2	0.08	0.22	0.2	0.06	0.03	0.04	0.17	0.15	4	3	2	6	3	5	6	2	1	1	5	4	0.0933333	0.166667	0.0966667	0.12	3	4.66667	3	3.33333
G10090_13012	237890	Slfn14	0.02	0	0	0	0	0	0	0	0	0	0	0	1	0	0	0	0	0	0	0	0	0	0	0	0.00666667	0	0	0	0.333333	0	0	0
G10090_2682	27410	Abca3	4.94	6.24	5.05	9.56	5.96	16.26	6.88	7.41	6.4	7.25	7.43	10.57	495	668	583	926	743	1187	661	752	673	600	720	945	5.41	10.5933	6.89667	8.41667	582	952	695.333	755
G10090_27239	71902	Cand1	11.15	9.25	7	12.13	5.58	16.6	10.85	10.3	8.07	11.64	12.49	14.33	1429	1269	1035	1505	889	1551	1336	1338	1088	1237	1550	1641	9.13333	11.4367	9.74	12.82	1244.33	1315	1254	1476
G10090_19172	407821	Znrf3	2.88	1.48	1.54	4.64	2.28	7.19	2.97	2.24	1.83	3.41	4.24	6.56	312	172	186	489	301	574	308	247	209	306	442	631	1.96667	4.70333	2.34667	4.73667	223.333	454.667	254.667	459.667
G10090_425	65973	Asph	22.37	13.23	12.74	15.37	15	30.19	25.67	17.54	17.61	31.9	16.95	17.84	1091	805	729	747	732	973	1151	974	935	1132	913	749	16.1133	20.1867	20.2733	22.23	875	817.333	1020	931.333
G10090_17656	320080	Zbtb39	5.09	2.23	2.42	4.21	1.82	5.59	2.93	2.59	2.22	3.4	3.21	4.56	468	220	257	375	208	375	259	242	215	259	286	375	3.24667	3.87333	2.58	3.72333	315	319.333	238.667	306.667
G10090_9771	100502766	Kifc1	16.04	13.04	13.6	11	11.46	21.89	10.26	11.38	10.14	17.67	16.78	17.54	530.59	462.92	520.82	352.91	473.2	529.93	327.81	382.85	353.31	486.18	538.49	518.56	14.2267	14.7833	10.5933	17.33	504.777	452.013	354.657	514.41
G10090_29810	217169	Tns4	44.42	45.62	59.64	52.48	17.69	68.07	42.2	43.32	43.29	32.07	31.97	43.22	3215	3538	4983	3678	1594	3596	2939	3181	3296	1926	2242	2795	49.8933	46.08	42.9367	35.7533	3912	2956	3138.67	2321
G10090_10341	20341	Selenbp1	18.22	23.25	17.21	32.75	130.32	43.01	29.84	33.7	35.91	33.64	51.8	169.07	415.69	569.71	455.72	725.33	3712.8	719.19	659.18	783.19	862.42	639.23	1148.15	3443.61	19.56	68.6933	33.15	84.8367	480.373	1719.11	768.263	1743.66
G10090_5468	104010	Cdh22	0.19	0.04	0.05	0.48	0.09	0.49	0.14	0.05	0.05	0.17	0.17	0	10	2	3	27	5	15	7	4	3	8	7	0	0.0933333	0.353333	0.08	0.113333	5	15.6667	4.66667	5
G10090_24565	18377	Omg	0.16	0.03	0.19	0.03	0	0	0.07	0.16	0.06	0.04	0.07	0.43	5	1	7	1	0	0	2	5	2	1	2	12	0.126667	0.01	0.0966667	0.18	4.33333	0.333333	3	5
G10090_7174	230598	Nrd1	37.72	28.1	26.98	49.33	29.86	88.41	40.16	36.89	31.22	47.39	40.78	77.24	2466	1966	2032	3119	2426	4217	2521	2445	2146	2566	2579	4504	30.9333	55.8667	36.09	55.1367	2154.67	3254	2370.67	3216.33
G10090_7089	101772	Ano1	2.96	8.89	7.07	4.9	2.29	11.33	9.82	8.69	8.04	7.3	5.01	6.09	208	671	579	335	201	585	666	623	594	426	341	386	6.30667	6.17333	8.85	6.13333	486	373.667	627.667	384.333
G10090_26898	215748	Cnksr3	8.81	7.09	5.73	9.33	4.49	10.65	7.03	6.64	5	6.27	8.13	8.32	452	389	338	460	287	399	346	344	270	267	404	381	7.21	8.15667	6.22333	7.57333	393	382	320	350.667
G10090_17930	18571	Pdcd6ip	54.58	49.86	48.45	51.28	16.69	54.02	44.68	42.22	46.43	37.34	43.89	42.98	5006	4898	5126	4547	1904	3610	3940	3927	4475	2840	3891	3522	50.9633	40.6633	44.4433	41.4033	5010	3353.67	4114	3417.67
G10090_4598	98403	Zfp451	6.79	3.22	3.23	5.76	3.23	9.33	5.73	5.04	4.17	5.88	5.26	5.75	352	184	205	297	213	381	304	274	237	261	280	293	4.41333	6.10667	4.98	5.63	247	297	271.667	278
G10090_11054	66183	Sptssb	3.7	0.82	2.05	16.59	19.79	1.11	0.39	0.45	0.2	0.3	2.21	11.17	89	21	57	386	594	20	9	11	5	6	52	239	2.19	12.4967	0.346667	4.56	55.6667	333.333	8.33333	99
G10090_12198	75524	Tex48	0	0	0	0	0.12	0	0	0	0	0	0	0	0	0	0	0	1	0	0	0	0	0	0	0	0	0.04	0	0	0	0.333333	0	0
G10090_714	105247220	Gm42355	0	0	0	0.01	0	0.05	0.01	0	0	0	0	0	0	0	0	1	0	2	1	0	0	0	0	0	0	0.02	0.00333333	0	0	1	0.333333	0
G10090_14500	75974	Dock11	4.09	3.24	2.91	2.74	1.39	4.86	4.63	4.94	4.13	3.49	4.01	3.18	453	369	375	291	181	393	490	540	468	318	432	298	3.41333	2.99667	4.56667	3.56	399	288.333	499.333	349.333
G10090_16151	26379	Esrra	26.93	38.16	38.89	27.4	24.66	35.58	34.36	29.41	28.65	32.84	32.83	26.54	865	1300	1435	856	982	821	1054	949	960	871	1021	754	34.66	29.2133	30.8067	30.7367	1200	886.333	987.667	882
G10090_6607	105244600	Gm40190	0.03	0.03	0.08	0.13	0.1	0	0	0.16	0	0	0.1	0.11	1	1	3	4	4	0	0	5	0	0	3	3	0.0466667	0.0766667	0.0533333	0.07	1.66667	2.66667	1.66667	2
G10090_3780	235406	Snx33	4.56	3.98	3.27	8.36	3.97	9.86	6.06	6.48	4.28	6.07	8.6	9.18	312	295	260	559	339	495	404	454	312	349	574	561	3.93667	7.39667	5.60667	7.95	289	464.333	390	494.667
G10090_17297	381411	Accsl	0.04	0	0.04	0.07	0	0.12	0	0	0.08	0.1	0	0.05	1	0	1	2	0	2	0	0	2	2	0	1	0.0266667	0.0633333	0.0266667	0.05	0.666667	1.33333	0.666667	1
G10090_13701	17160	Man2b2	22.73	27.55	25.55	21.42	13.65	40.09	38.33	42.37	33.88	38.22	42.88	22.6	1153	1500	1504	1053	868	1486	1881	2187	1807	1620	2112	1027	25.2767	25.0533	38.1933	34.5667	1385.67	1135.67	1958.33	1586.33
G10090_4424	71198	Otud1	8.88	5.18	5.43	9.58	9.67	29.76	6.95	5.47	5.66	11.43	14.29	10.66	470	294	332	491	637	1150	354	294	315	502	733	504	6.49667	16.3367	6.02667	12.1267	365.333	759.333	321	579.667
G10090_16220	243978	Mrgprx2	0.01	0.01	0	0	0	0	0.11	0.23	0.27	0.03	0.16	0.1	1	1	0	0	0	0	7	16	20	2	11	6	0.00666667	0	0.203333	0.0966667	0.666667	0	14.3333	6.33333
G10090_1137	384997	Pglyrp4	4.8	18.15	18.19	10.45	4.52	17.68	6.63	7.77	10.2	5.63	7.66	9.6	147	600	659	310	172	400	199	240	329	148	227	262	13.7133	10.8833	8.2	7.63	468.667	294	256	212.333
G10090_7221	68147	Gar1	26.19	19.94	20.93	28.44	22.25	27.33	24.72	20.4	18.66	24.2	23	34.04	423	346	393	446	449	324	388	336	317	326	361	490	22.3533	26.0067	21.26	27.08	387.333	406.333	347	392.333
G10090_2523	224697	Adamts10	3.51	3.49	2.63	4.64	6.62	19.07	5.21	6.04	3.93	4.89	7.72	9	221	216	193	266	518	881	307	387	261	256	457	506	3.21	10.11	5.06	7.20333	210	555	318.333	406.333
G10090_16149	12321	Calu	134.14	98.32	83.96	95.59	54.39	108.17	129.79	130.15	120.64	116.51	109.07	107.42	6404	5032	4633	4422	3235	3773	5971	6310	6060	4619	5048	4581	105.473	86.05	126.86	111	5356.33	3810	6113.67	4749.33
G10090_4339	626596	Rgs22	0.08	0.09	0.12	0.1	0.07	0	0.13	0.22	0.17	0.1	0.05	0.14	5	6	9	7	5	0	8	13	11	5	3	7	0.0966667	0.0566667	0.173333	0.0966667	6.66667	4	10.6667	5
G10090_6185	215814	Ccdc28a	1.94	2.13	2.69	6.25	4.71	6.5	3.58	4.01	3.51	6.53	5.6	5.19	31	43	55	100	102	83	59	73	61	95	94	90	2.25333	5.82	3.7	5.77333	43	95	64.3333	93
G10090_2485	74055	Plce1	0.73	0.52	0.41	0.84	0.35	1.64	1.79	1.42	1.28	1.58	1.71	0.78	100	73	62	114	56	155	238	193	182	182	224	91	0.553333	0.943333	1.49667	1.35667	78.3333	108.333	204.333	165.667
G10090_3952	20741	Sptb	1.61	1.62	2.64	1.8	1.5	9.07	3.91	2.58	3.89	9.01	2.93	2.28	263	284	498	285	305	1081	614	427	668	1220	463	333	1.95667	4.12333	3.46	4.74	348.333	557	569.667	672
G10090_413	240058	Cpne5	5.44	4.55	5.05	14.77	11.52	11.02	5.02	6.13	3.73	10.28	12.2	13.15	170	147	176	453	430	250	149	200	120	264	360	366	5.01333	12.4367	4.96	11.8767	164.333	377.667	156.333	330
G10090_21997	227377	Farp2	2.86	1.89	1.87	4.15	2.06	3.64	3.32	2.78	2.33	3.63	3.18	4.15	168	119	127	236	151	156	188	166	144	177	181	218	2.20667	3.28333	2.81	3.65333	138	181	166	192
G10090_29188	20196	S100a13	65.73	87.96	68.94	76.04	80.82	70.92	81.72	103.54	93.54	89.81	79.87	83.97	471	681	582	534	732	377	577	765	706	542	563	536	74.21	75.9267	92.9333	84.55	578	547.667	682.667	547
G10090_50286	75129	4930524J08Rik	2.97	2.28	2.5	1.01	1.69	2.43	1.99	0.95	1.87	1.95	3.18	1.85	18	15	18	6	13	11	12	6	12	10	19	10	2.58333	1.71	1.60333	2.32667	17	10	10	13
G10090_4858	16582	Kifc3	20.03	19.8	19.44	21.65	12.78	36.76	17.17	18.33	17.69	18.78	24.85	19.8	1005	1062	1133	1039	782	1336	838	932	944	792	1224	870	19.7567	23.73	17.73	21.1433	1066.67	1052.33	904.667	962
G10090_7651	100502953	Gm10100	15.91	0	0	61.05	77.06	1.24	0.91	0.9	0	0	5.37	77.02	32.99	0	0	126.98	207.98	2	1.99	2	0	0	11.24	142.08	5.30333	46.45	0.603333	27.4633	10.9967	112.32	1.33	51.1067
G10090_6318	78938	Fbxo34	10.44	9.13	8.3	9.71	6.94	14.2	9.19	7.92	8.16	10.02	9.84	12.59	477	441	439	428	389	470	400	364	389	376	433	508	9.29	10.2833	8.42333	10.8167	452.333	429	384.333	439
G10090_6917	214663	Slc25a29	5.86	2.39	2.24	4.79	4.58	6.2	3.07	3.78	2.23	4.66	6.03	6.52	160	70	71	127	156	124	81	105	64	106	160	159	3.49667	5.19	3.02667	5.73667	100.333	135.667	83.3333	141.667
G10090_17799	68585	Rtn4	81.37	66.99	55.24	74.04	57.75	112.08	78.37	73.41	65.38	94.51	93.72	88.64	4760	4127	3737	4175	4053	4699	4419	4343	4120	4561	5260	4567	67.8667	81.29	72.3867	92.29	4208	4309	4294	4796
G10090_4390	77116	Mtmr2	23.84	14.16	15.86	19.95	16.24	23.42	17.4	17.46	15.12	17.4	16.26	24.61	1163	732	893	952	981	847	838	861	782	718	777	1073	17.9533	19.87	16.66	19.4233	929.333	926.667	827	856
G10090_8755	211329	Ncoa7	1.78	1.9	1.04	2.43	1.23	3.42	2.73	2.75	1.75	4.16	3.32	2.34	125	131	93	167	96	160	187	207	139	213	228	160	1.57333	2.36	2.41	3.27333	116.333	141	177.667	200.333
G10090_24699	51797	Ctps	33.48	12.15	13.13	49.31	28.14	29.06	17.59	15.61	13.06	18.56	25.3	60.8	1318	512	597	1878	1380	835	668	625	540	607	966	2136	19.5867	35.5033	15.42	34.8867	809	1364.33	611	1236.33
G10090_8877	26945	Tpsg1	0.23	0.52	0.21	1.07	0.26	0	2	2.2	1.35	2.1	2.65	1.46	2	7	3	10	5	0	24	28	19	23	33	17	0.32	0.443333	1.85	2.07	4	5	23.6667	24.3333
G10090_16606	381820	Smim10l1	85.22	59.44	68.93	72.37	87.28	113.1	85.68	87.83	78.28	116.73	109.52	85.53	850	745	712	822	1191	932	1119	1040	1038	1114	1075	1044	71.1967	90.9167	83.93	103.927	769	981.667	1065.67	1077.67
G10090_23466	12778	Ackr3	41.6	18.12	22.39	19.6	13.22	43.65	24.54	25.04	24.93	28.58	25.25	33.95	1192	558	744	544	472	915	680	730	752	681	704	868	27.37	25.49	24.8367	29.26	831.333	643.667	720.667	751
G10090_2519	54672	Adgrg3	4.57	1.92	2.71	2.14	0.96	2.08	2.53	2.48	2.11	0.79	1.25	1.52	165	73	112	73	42	55	86	89	80	23	43	51	3.06667	1.72667	2.37333	1.18667	116.667	56.6667	85	39
G10090_49600	115489469	Gm52523	0	0	0	0	0	0	0	0	0	0	0	0.11	0	0	0	0	0	0	0	0	0	0	0	1	0	0	0	0.0366667	0	0	0	0.333333
G10090_2082	75079	Zbtb49	1.88	1.34	1.98	3.96	2.31	6.21	2.16	2.26	1.83	2.72	3.98	4.09	76	59	83	139	108	168	91	81	68	97	157	132	1.73333	4.16	2.08333	3.59667	72.6667	138.333	80	128.667
G10090_8864	81910	Rrbp1	130.46	128.74	102.43	106.17	48.3	159.99	137.73	128.4	122.34	122.96	176.85	97.33	6183	6385	5502	4756	2717	5626	6545	6123	6083	4836	8117	4101	120.543	104.82	129.49	132.38	6023.33	4366.33	6250.33	5684.67
G10090_26817	338417	Scgb1c1	0.37	0	0	0	1.73	0	0	0	0	0.86	0	0.42	1	0	0	0	6	0	0	0	0	2	0	1	0.123333	0.576667	0	0.426667	0.333333	2	0	1
G10090_8527	382044	Ces1b	0	0	0	0	0.06	0.05	0	0	0.07	0	0.04	0	0	0	0	0	2	1	0	0	2	0	1	0	0	0.0366667	0.0233333	0.0133333	0	1	0.666667	0.333333
G10090_21293	56327	Arl2	34.34	36.72	36.35	41.9	53.33	65.11	53.46	50.01	50.19	72.28	63.6	61.79	331	382	411	394	646	464	505	495	510	585	599	531	35.8033	53.4467	51.22	65.89	374.667	501.333	503.333	571.667
G10090_19868	68020	Coa8	33.71	21.89	21.5	31.03	50.41	44.5	36.71	37.62	24.9	40.8	36.4	52.86	415	270	289	365	748	366	422	455	321	411	416	546	25.7	41.98	33.0767	43.3533	324.667	493	399.333	457.667
G10090_10166	217946	Cdca7l	10.03	7.07	7.71	8.93	7.81	10.09	8.31	6.89	7.65	10.7	8.29	10.24	402	298	357	349	390	297	320	278	321	352	331	360	8.27	8.94333	7.61667	9.74333	352.333	345.333	306.333	347.667
G10090_235	227399	Ppip5k2	5.46	4.01	3.14	6.87	3.29	7.87	6.13	5.78	4.95	5.39	5.77	7.2	471	370	312	572	349	496	509	505	445	388	483	550	4.20333	6.01	5.62	6.12	384.333	472.333	486.333	473.667
G10090_12607	218772	Rarb	0.45	0.29	0.27	1.62	0.72	1.04	0.73	0.75	0.74	1.18	0.83	1.19	20	13	14	70	40	31	30	33	35	44	35	48	0.336667	1.12667	0.74	1.06667	15.6667	47	32.6667	42.3333
G10090_25571	13006	Smc3	22.93	8.53	10.59	17.17	7.19	26.35	19.19	17.77	14.68	13.47	20.65	20.91	1695	676	904	1229	662	1422	1365	1333	1142	826	1479	1381	14.0167	16.9033	17.2133	18.3433	1091.67	1104.33	1280	1228.67
G10090_25699	77358	9430069I07Rik	0	0	0.17	0	0	0	0.41	0.2	0.2	0	0	0	0	0	1	0	0	0	2	1	1	0	0	0	0.0566667	0	0.27	0	0.333333	0	1.33333	0
G10090_2698	373864	Col27a1	1.1	1.08	0.66	1.27	1.69	9.87	3.55	2.95	0.97	4.93	5.67	2.46	113	100	66	134	201	725	365	303	104	427	504	260	0.946667	4.27667	2.49	4.35333	93	353.333	257.333	397
G10090_2868	54141	Spag5	8.29	6.92	6.65	6.95	6.82	13.22	6.82	6.37	5.92	9.78	11.19	10.78	409	365	394	337	365	477	320	312	306	400	512	519	7.28667	8.99667	6.37	10.5833	389.333	393	312.667	477
G10090_540	77480	Kidins220	9.82	7.36	6.96	11.45	5.2	14.74	11.24	10.64	9.55	10.07	10.6	10.84	1108	932	965	1301	771	1309	1277	1244	1179	993	1219	1150	8.04667	10.4633	10.4767	10.5033	1001.67	1127	1233.33	1120.67
G10090_28930	28019	Ing4	16.15	19.37	14.7	31.81	37.77	56.06	26.42	26.92	21.03	37.28	35.14	46.92	351	452	371	671	1025	893	556	596	481	675	742	910	16.74	41.88	24.79	39.78	391.333	863	544.333	775.667
G10090_31547	72852	Mblac2	1.49	1.71	1.04	2.85	1.72	3.62	2.99	2.37	2.14	2.83	2.51	3.25	87	107	70	161	125	154	168	140	131	137	142	169	1.41333	2.73	2.5	2.86333	88	146.667	146.333	149.333
G10090_8434	320095	6430550D23Rik	0.13	0.11	0	0.13	0.23	0.49	0.19	0.25	0.14	0.34	0.16	0.54	3	3	0	3	7	9	4	6	4	7	3	11	0.08	0.283333	0.193333	0.346667	2	6.33333	4.66667	7
G10090_12508	20192	Ryr3	0	0.01	0.01	0.01	0	0.01	0.01	0.01	0.02	0	0.01	0.01	0	2	3	2	0	2	1	3	3	0	2	1	0.00666667	0.00666667	0.0133333	0.00666667	1.66667	1.33333	2.33333	1
G10090_18813	380845	Gm904	0	0	0	0	0	0	0	0	0	0	0.17	0	0	0	0	0	0	0	0	0	0	0	1	0	0	0	0	0.0566667	0	0	0	0.333333
G10090_30129	228136	Zdhhc5	45.59	36.78	35.49	65.75	31.21	48.13	36.29	33.69	32.43	31.93	43.33	62.02	3289	2843	2955	4593	2803	2534	2519	2466	2461	1911	3028	3997	39.2867	48.3633	34.1367	45.76	3029	3310	2482	2978.67
G10090_7183	14121	Fbp1	23.94	1.34	0.62	57	65.53	37.2	14.34	14.19	2.44	12.81	44.92	128.2	467	28	14	1079	1596	532	271	282	50	209	851	2230	8.63333	53.2433	10.3233	61.9767	169.667	1069	201	1096.67
G10090_20688	24128	Xrn2	35.39	21.57	27.41	26.53	14.32	33.67	25.71	26.07	23.38	24.09	22.23	27.79	1812	1119	1540	1299	813	1227	1273	1298	1225	1001	1045	1259	28.1233	24.84	25.0533	24.7033	1490.33	1113	1265.33	1101.67
G10090_4791	71838	Phf7	9.33	5.73	5.92	5.92	6	6.74	5.93	6.15	4.89	6.55	5.91	6.19	240	166	183	150	186	134	155	167	144	145	151	145	6.99333	6.22	5.65667	6.21667	196.333	156.667	155.333	147
G10090_12428	328699	Gabrr3	0	0	0	0	0.04	0	0	0	0	0	0	0	0	0	0	0	1	0	0	0	0	0	0	0	0	0.0133333	0	0	0	0.333333	0	0
G10090_1272	209294	Csta1	36.17	215.35	195.72	62.68	45.79	47.17	228.77	171.56	306.59	80.64	51.35	52.73	1436	9169	8988	2412	2266	1369	8760	6921	12808	2660	1977	1870	149.08	51.88	235.64	61.5733	6531	2015.67	9496.33	2169
G10090_3546	69367	Glrx2	35.65	31.2	20.57	44.16	43.23	43.25	42.34	34.83	32.4	39.72	33.04	47.59	399	324	260.38	425	556	363	407.64	386	332.97	353.2	352.64	498	29.14	43.5467	36.5233	40.1167	327.793	448	375.537	401.28
G10090_5116	228140	Tnks1bp1	37.59	46.83	45.82	39.49	15.83	54.5	42.17	36.29	41.78	32.77	44.5	38.57	3339	4446	4683	3393	1750	3530	3597	3271	3903	2416	3830	3061	43.4133	36.6067	40.08	38.6133	4156	2891	3590.33	3102.33
G10090_31926	380728	Kcnh4	0.05	0.07	0.03	0.02	0	0.14	0.05	0.02	0.07	0.02	0.05	0.08	3	4	2	1	0	6	3	1	4	1	3	4	0.05	0.0533333	0.0466667	0.05	3	2.33333	2.66667	2.66667
G10090_4956	18155	Pnoc	0	0	0	0	0	0	0	0.07	0	0	0	0	0	0	0	0	0	0	0	1	0	0	0	0	0	0	0.0233333	0	0	0	0.333333	0
G10090_49957	115490363	Gm43868	0.09	0.03	0.08	0.09	0.15	0	0.03	0.03	0.12	0	0.03	0.17	3	1	3	3	6	0	1	1	4	0	1	5	0.0666667	0.08	0.06	0.0666667	2.33333	3	2	2
G10090_27670	68554	Cebpzos	21.44	13.3	16.38	20.12	17.07	18.4	22.73	22.83	15.1	25.22	19.31	18.62	354	215	287	275	319	209	321	339	244	298	272	261	17.04	18.53	20.22	21.05	285.333	267.667	301.333	277
G10090_30040	93724	Pcdhga12	1.27	2.83	1.63	1.32	0.36	2.32	1.97	2.1	2	1.99	2.31	1.62	98.35	235.13	145.79	99.33	35.03	131.48	146.9	165.68	163.08	128.23	173.65	112.6	1.91	1.33333	2.02333	1.97333	159.757	88.6133	158.553	138.16
G10090_32950	20305	Ccl6	529.14	260.84	315.7	153.36	56.7	162.52	178.88	163.56	531.87	133.72	150.37	141.28	9944	5269	6897	2800	1332	2242	3261	3135	10525	2096	2748	2370	368.56	124.193	291.437	141.79	7370	2124.67	5640.33	2404.67
G10090_2601	19043	Ppm1b	19.51	15.44	13.79	25.05	16.45	32.92	22.02	20.47	16.33	27.63	23.52	33.13	737	682	610	991	847	1000	855	855	699	997	947	1203	16.2467	24.8067	19.6067	28.0933	676.333	946	803	1049
G10090_24016	21345	Tagln	68.02	73.58	45.1	108.4	151.68	110.1	118.91	143.85	97.6	126.25	187.26	174.77	1443	1677	1111	2233	4020	1713	2444	3110	2180	2232	3861	3310	62.2333	123.393	120.12	162.76	1410.33	2655.33	2578	3134.33
G10090_12014	100702	Gbp6	1.36	2.69	0.91	2.23	1.08	5.88	3.32	4.18	2.02	11.32	10.82	3.08	90.6	189.4	68.64	142.89	88.44	283.79	209.76	279.89	139.53	616.36	691.58	180.66	1.65333	3.06333	3.17333	8.40667	116.213	171.707	209.727	496.2
G10090_24551	18491	Pappa	1.15	0.3	0.25	0.74	0.63	1.04	0.65	0.49	0.27	1.08	1.42	1.2	199	55	51	124	137	132	109	86	50	156	239	186	0.566667	0.803333	0.47	1.23333	101.667	131	81.6667	193.667
G10090_13073	331493	Gm5127	0.36	0.19	0.13	0.62	0.42	1.1	0.25	0.16	0.31	0.73	0.54	0.59	9	5	4	15	13	20	6	4	8	15	13	13	0.226667	0.713333	0.24	0.62	6	16	6	13.6667
G10090_18960	654801	Zfp784	1.78	1.26	2.08	2.59	1.8	3.21	2.05	1.53	1.44	2.7	2.69	2.66	54	41	73	76	68	71	60	47	46	68	79	72	1.70667	2.53333	1.67333	2.68333	56	71.6667	51	73
G10090_5027	68550	Tefm	5.69	5.8	4.17	5.07	5.95	4.63	6.51	5.19	5.18	6.82	5.31	6.83	93	105	81	75	121	57	104	88	91	88	83	102	5.22	5.21667	5.62667	6.32	93	84.3333	94.3333	91
G10090_7815	56457	Clptm1	79.29	79.39	68.91	88.7	53.51	88.5	80.8	76.9	78.36	84.97	75.83	88.11	3490	3638	3501	3652	2987	2833	3364	3349	3515	3012	3264	3378	75.8633	76.9033	78.6867	82.97	3543	3157.33	3409.33	3218
G10090_3454	381157	Greb1l	0.16	0.18	0.16	0.35	0.12	0.47	0.36	0.39	0.42	0.59	0.31	0.31	21	23	25	44	20	45	46	52	60	64	40	37	0.166667	0.313333	0.39	0.403333	23	36.3333	52.6667	47
G10090_15711	105439	Slain1	1.94	0.45	0.29	7.56	4.09	2.94	1.77	1.89	0.39	2.16	6.12	8.57	82	20	14	312	214	90	72	81	17	75	249	321	0.893333	4.86333	1.35	5.61667	38.6667	205.333	56.6667	215
G10090_50158	546511	Gm11555	22.25	0	0	98.53	24.08	6.73	0.24	0.46	0	0.85	4.64	12.51	92	0	0	402	127	21	1	2	0	3	19	46	7.41667	43.1133	0.233333	6	30.6667	183.333	1	22.6667
G10090_7307	11782	Ap4s1	24.68	21.36	17.69	34.54	56.23	43.37	31.64	26.88	25.61	39.65	46.38	42.85	343.05	319	277.09	475	894	435	426	387.09	381.66	435	570	561.81	21.2433	44.7133	28.0433	42.96	313.047	601.333	398.25	522.27
G10090_23861	12825	Col3a1	647.68	729.88	652.07	552.61	458.87	1463.08	1960.11	1899.02	1690.94	1909.94	1780	1271.69	55340	66804	64288	45713	48797	91213	161080	164570	151973	135345	147309	97080	676.543	824.853	1850.02	1653.88	62144	61907.7	159208	126578
G10090_26503	67771	Arpc5	229.42	236.35	206.1	183.18	151.81	202.27	213.55	211.27	192.46	169.84	198.54	168.78	6019	6657	6269	4663	4971	3887	5418	5642	5315	3709	5058	3954	223.957	179.087	205.76	179.053	6315	4507	5458.33	4240.33
G10090_32654	545677	Gm12888	0	0	0	0	0	0	0	0.07	0	0	0	0	0	0	0	0	0	0	0	1	0	0	0	0	0	0	0.0233333	0	0	0	0.333333	0
G10090_21626	69178	Snx5	91.21	106.69	86.09	73.06	56.88	73.48	105.45	116.63	106.15	73.66	72.4	81.11	3281	4119	3587	2548	2544	1928	3665	4265	4023	2200	2525	2601	94.6633	67.8067	109.41	75.7233	3662.33	2340	3984.33	2442
G10090_16341	107701	Sf3b4	92.38	74.95	75.41	93.31	48.59	96.13	79.5	68.15	60.68	59.79	111.42	82.03	2191	1909	2075	2148	1439	1671	1825	1646	1515	1181	2567	1737	80.9133	79.3433	69.4433	84.4133	2058.33	1752.67	1662	1828.33
G10090_26378	629873	Krtap1-4	57.46	0	0.12	176.85	80.89	32.99	1.63	3.32	0	1.21	12.31	95.67	795	0	2	2381	1402	336	22	47	0	14	166	1181	19.1933	96.91	1.65	36.3967	265.667	1373	23	453.667
G10090_2540	240888	Gpr161	4.26	1.61	1.86	3.1	2.04	3.84	2.44	2.04	1.66	2.82	2.86	3.75	454	184	228	318	270	298	250	220	185	249	295	357	2.57667	2.99333	2.04667	3.14333	288.667	295.333	218.333	300.333
G10090_11488	19212	Pter	6.69	4.06	4.07	5.94	5.91	8.91	5.01	4.91	4.52	7.32	6.32	7.32	168	106	116	145	185	165	120	127	117	152	154	169	4.94	6.92	4.81333	6.98667	130	165	121.333	158.333
G10090_12652	320713	Mysm1	3.15	1.29	1.71	2.63	1.79	4.59	2.55	2.09	1.76	2.05	2.1	4.09	328	152	221	284	256	370.23	269.01	237	204.59	186	229	410	2.05	3.00333	2.13333	2.74667	233.667	303.41	236.867	275
G10090_1006	17955	Nap1l4	52.76	43.95	49.08	53.36	37.73	54.64	53.41	46.25	48.13	51.78	41.46	52.06	1715	1538	1853	1688	1537	1302	1679	1534	1647	1402	1312	1517	48.5967	48.5767	49.2633	48.4333	1702	1509	1620	1410.33
G10090_10554	12721	Coro1a	152.46	202.82	195.73	68.91	22.02	59.5	86.3	109.3	99.23	61.37	89.25	26.01	3417	4882	5089	1499	617	977	1873	2495	2344	1146	1943	520	183.67	50.1433	98.2767	58.8767	4462.67	1031	2237.33	1203
G10090_13824	102637087	Gm33989	0.7	0.38	0.42	1.08	0.64	2.02	1.06	0.84	0.59	0.79	1.12	1.38	178	102	123	266	203	374	259	216	158	167	276	313	0.5	1.24667	0.83	1.09667	134.333	281	211	252
G10090_27175	22694	Zfp35	6.12	4.6	4.72	6.48	7.08	9.15	6.98	6.96	5.48	6.75	7.64	10.12	273	220	243	280	393	298	300	315	257	250	330	403	5.14667	7.57	6.47333	8.17	245.333	323.667	290.667	327.667
G10090_23620	21934	Tnfrsf11a	2.02	1.67	1.5	1.23	0.55	2.4	1.62	2.03	1.36	1.63	1.63	1.08	161	145	140	96	56	137	124	162	119	109	128	83	1.73	1.39333	1.67	1.44667	148.667	96.3333	135	106.667
G10090_5314	227743	Mapkap1	24.85	19.71	16.63	25.86	22.11	29.44	23.92	21.9	21.54	25.19	25.94	30.02	988	881	781	1067	1165	917	963	956	934	876	1061	1137	20.3967	25.8033	22.4533	27.05	883.333	1049.67	951	1024.67
G10090_11496	56496	Tspan6	11.76	5.76	3.4	26.02	23.53	12.87	7.68	9.75	5.52	8.98	12.49	25.08	283	149	95	608	709	227	179	239	140	180	292	540	6.97333	20.8067	7.65	15.5167	175.667	514.667	186	337.333
G10090_25427	232984	B3gnt8	20.44	16.19	19.07	31.25	26.05	22.59	15.39	13.93	13.81	14.61	26.75	25.23	501	395	504	693	738	379	347	332	340	275	590	524	18.5667	26.63	14.3767	22.1967	466.667	603.333	339.667	463
G10090_5653	110332	Pp2d1	0.11	0.03	0	0	0.07	0.08	0	0	0.05	0	0.06	0	4	1	0	0	3	2	0	0	2	0	2	0	0.0466667	0.05	0.0166667	0.02	1.66667	1.66667	0.666667	0.666667
G10090_14022	229534	Pbxip1	21.25	14.82	18.07	21.18	8.92	35.8	26.62	21.32	20.88	38.61	25.19	16.71	1457	1085	1425	1400	760	1788	1750	1478	1502	2192	1663	1019	18.0467	21.9667	22.94	26.8367	1322.33	1316	1576.67	1624.67
G10090_2177	328035	Fads6	1.58	1.79	1.72	6.72	1.86	3.75	3.29	2.84	1.97	6.29	4.55	4.95	88	125	115	359	182	173	161	176	142	254	273	278	1.69667	4.11	2.7	5.26333	109.333	238	159.667	268.333
G10090_12301	19153	Prx	5.41	4.1	5.05	6.88	3.15	12.5	6.95	5.68	5.5	15.06	18.37	4.37	392	318	422	491	286	664	495	419	423	915	1301	290	4.85333	7.51	6.04333	12.6	377.333	480.333	445.667	835.333
G10090_31340	211347	Pank3	11.82	10.09	6.28	14.52	10.57	17.16	14.4	13.54	12.74	14.83	13.45	16.95	1354	1237	830	1609	1506	1433	1585	1572	1534	1408	1491	1734	9.39667	14.0833	13.56	15.0767	1140.33	1516	1563.67	1544.33
G10090_17693	109815	Selenos	71.49	53.9	39.77	57.42	43.81	49.75	67.1	85.93	66.72	79.91	69.79	60.7	1061	861	688	829	814	543	969	1303	1043	991	1009	804	55.0533	50.3267	73.25	70.1333	870	728.667	1105	934.667
G10090_33947	12832	Col5a2	53.15	43.81	42.43	37.26	20.61	86.07	110.81	107.3	95.27	97.25	101.37	57.22	5443	4805	5012	3694	2627	6430	10910	11143	10262	8258	10053	5236	46.4633	47.98	104.46	85.28	5086.67	4250.33	10771.7	7849
G10090_5097	545085	Wdr70	19.13	12.5	12.49	19.52	16.88	25.36	18.25	15.73	13.3	19.67	20.48	24.67	533	368	398	515	557	497	474	427	377	438	539	592	14.7067	20.5867	15.76	21.6067	433	523	426	523
G10090_22324	22773	Zic3	0.08	0.12	0.17	0.31	0.17	0.41	0.43	0.49	0.22	0.59	0.29	0.15	5	8	12	18	13	18	25	30	14	30	17	8	0.123333	0.296667	0.38	0.343333	8.33333	16.3333	23	18.3333
G10090_2737	257906	Olfr293	0	0	0	0	0	0	0	0	0.08	0	0	0	0	0	0	0	0	0	0	0	1	0	0	0	0	0	0.0266667	0	0	0	0.333333	0
G10090_1276	27419	Naglu	10.11	11.05	7.12	9.96	5.76	10.42	12.24	13.59	11.55	13.62	16.05	10.46	360	422	293	343	255	271	417	491	432	402	553	331	9.42667	8.71333	12.46	13.3767	358.333	289.667	446.667	428.667
G10090_19643	67242	Gemin6	14.17	11.41	9.97	9.63	9.62	8.29	10.89	10.37	12.13	9.81	9.39	11.56	195	169	160	129	166	84	146	146	176	113	126	142	11.85	9.18	11.13	10.2533	174.667	126.333	156	127
G10090_3565	320840	Negr1	0.2	0.72	0.16	0.19	0.24	0.6	0.7	0.88	0.72	0.67	0.83	0.41	16.88	58.88	16	17.95	23	42.81	53.95	72.79	59.8	44.56	61.06	34.01	0.36	0.343333	0.766667	0.636667	30.5867	27.92	62.18	46.5433
G10090_10202	66240	Kcne1l	1.74	0.74	0.5	0.6	1.39	1.87	1.41	0.72	0.3	3.73	0.92	0.65	33	15	11	11	33	26	26	14	6	59	17	11	0.993333	1.28667	0.81	1.76667	19.6667	23.3333	15.3333	29
G10090_3081	72723	Zfp74	1.65	1.3	1.08	1.53	1.1	2.6	1.93	1.47	1.66	2.14	2.17	2.46	98	83	74	89	83	114	110	88	106	105	126	130	1.34333	1.74333	1.68667	2.25667	85	95.3333	101.333	120.333
G10090_7658	17765	Mtf2	5.72	3.72	3.69	7.24	5.06	8.65	6.72	5.79	5.33	5.97	6.04	8.32	379	266	277	463	413	415	424	386	375	327	383	488	4.37667	6.98333	5.94667	6.77667	307.333	430.333	395	399.333
G10090_12375	433415	Gm13420	0	0	0	0.05	0.06	0.05	0	0	0	0	0.01	0	0	0	0	3	4	1	0	0	0	0	1	0	0	0.0533333	0	0.00333333	0	2.66667	0	0.333333
G10090_6060	57916	Tnfrsf13b	2.97	5.11	5.03	2.08	1.06	1.95	3.82	4.91	3.92	2.4	2.81	1.4	122	224	237	83	55	58	150	203	170	81	111	52	4.37	1.69667	4.21667	2.20333	194.333	65.3333	174.333	81.3333
G10090_1494	75302	Asxl2	3.28	2.67	2.75	4.98	2.52	5.68	4.54	3.88	3.29	3.99	4.88	5.08	469	419	452	689	461	603	629	570	499	482	680	662	2.9	4.39333	3.90333	4.65	446.667	584.333	566	608
G10090_25463	19662	Rbp4	4.99	11.62	4.19	12.46	78.59	33.67	18.78	18.58	13.25	27.16	22.77	49.47	53	134	53	129	1054	265	196	205	150	242	237	472	6.93333	41.5733	16.87	33.1333	80	482.667	183.667	317
G10090_6178	56738	Mocs1	21.95	18.4	23.23	22.21	13.42	24.57	23.42	27.86	21.6	26.2	21.72	21.57	835	746	1024	816	631	667	861	1071	862	825	798	730	21.1933	20.0667	24.2933	23.1633	868.333	704.667	931.333	784.333
G10090_28106	69237	Gtpbp4	21.65	16.25	16.41	19.97	11.22	19.79	19.12	17.03	14.71	16.76	14.64	21.92	831	665	733	742	531	558	708	666	593	531	543	753	18.1033	16.9933	16.9533	17.7733	743	610.333	655.667	609
G10090_17883	105242418	Gm38690	0	0	0	0	0	0	0.11	0.1	0.15	0.06	0.16	0	0	0	0	0	0	0	2	2	3	1	3	0	0	0	0.12	0.0733333	0	0	2.33333	1.33333
G10090_624	225887	Ndufs8	166.83	211.64	179.24	224.44	233.79	198.68	222.19	213.46	202.29	247.81	245.35	229.59	1416	1927	1786	1840	2495	1244	1853	1858	1807	1765	2024	1734	185.903	218.97	212.647	240.917	1709.67	1859.67	1839.33	1841
G10090_2169	406221	Krt40	2.13	0	0	8.1	22.24	2.19	0.41	0.33	0	0.28	2.05	20.99	64	0	0	236	833	44	12	10	0	7	58	563	0.71	10.8433	0.246667	7.77333	21.3333	371	7.33333	209.333
G10090_14912	22646	Zfp105	1.07	1.07	0.59	0.33	0.72	0.93	0.89	1.16	1.02	1.68	1.22	0.68	30	32	19	10	25	20	26	36	31	41	33	18	0.91	0.66	1.02333	1.19333	27	18.3333	31	30.6667
G10090_6394	432763	Prr7	17.01	5.93	4.6	9.62	12.18	19.88	11.35	9.12	5.3	16.01	23.09	9.85	346	127	110	187	304	325	225	183	109	268	437	184	9.18	13.8933	8.59	16.3167	194.333	272	172.333	296.333
G10090_13720	81907	Tmem108	0.36	0.54	0.31	0.47	0.23	0.71	0.44	0.4	0.32	0.65	0.73	0.5	20	32	20	25	16	29	24	23	19	30	39	25	0.403333	0.47	0.386667	0.626667	24	23.3333	22	31.3333
G10090_31146	17110	Lyz1	55.2	66.51	60.16	37.92	42.62	82.74	37.03	48.8	46.91	69.76	103.5	80.24	885	1147	1123	591	855	975	577	799	792.02	934	1615	1148	60.6233	54.4267	44.2467	84.5	1051.67	807	722.673	1232.33
G10090_5249	269784	Cntn4	0	0	0	0	0	0.03	0.02	0	0	0	0	0	0	0	0	0	0	2	1	0	0	0	0	0	0	0.01	0.00666667	0	0	0.666667	0.333333	0
G10090_8752	99167	Ssx2ip	8.2	7.8	5.08	13.02	8.92	15.91	9.03	8.42	5.79	10.99	11.78	15.37	434	441	309	670	589	615	463	451	321	484	603	720	7.02667	12.6167	7.74667	12.7133	394.667	624.667	411.667	602.333
G10090_2971	18641	Pfkl	20.87	57.01	76.26	21.26	10.78	19.1	31.46	29	50.66	19.73	16.87	18.49	1168	3413	4922	1150	751	783	1693	1644	2978	915	913	924	51.38	17.0467	37.04	18.3633	3167.67	894.667	2105	917.333
G10090_2630	15400	Hoxa3	1.58	1.73	1.53	3.19	2.04	10.35	2.69	1.93	1.79	3.69	5.01	2.92	65	73	71	118	101	322	103	79	74	120	187	111	1.61333	5.19333	2.13667	3.87333	69.6667	180.333	85.3333	139.333
G10090_399	69902	Mrto4	66.78	50.12	53.44	40.81	38.57	40.33	44.59	37.87	40.35	36.6	41.1	45.51	1018	822	949	605	736	452	661	590	648	466	610	619	56.78	39.9033	40.9367	41.07	929.667	597.667	633	565
G10090_19944	69837	Pcgf1	13.36	9.12	10.72	15.51	20.35	20.03	12.29	12.7	12.27	14.99	20.46	22.94	135	103	133	154	264	161	126	136	142	133	210	213	11.0667	18.63	12.42	19.4633	123.667	193	134.667	185.333
G10090_4429	76563	Qrsl1	6.06	4.32	4	6.47	4.97	6.53	5.21	5.56	4.19	5.52	4.58	7.84	166	127	127	172	170	131	138	155	121	126	122	192	4.79333	5.99	4.98667	5.98	140	157.667	138	146.667
G10090_30246	231803	Mepce	10.47	11.86	14.65	19.22	13.48	28.44	16.5	15.22	12.43	20.08	23.78	19.74	489	594	791	870	785	971	743	722	611	779	1077	824	12.3267	20.38	14.7167	21.2	624.667	875.333	692	893.333
G10090_12938	51786	Cpsf2	9.03	8.12	6.9	9.5	4.1	8.68	8.72	8.28	7.95	8.61	7.19	9.76	729	707	647	748	414	515	683	682	679	580	567	708	8.01667	7.42667	8.31667	8.52	694.333	559	681.333	618.333
G10090_24524	213119	Itga10	0.08	0.22	0.17	0.24	0.18	0.93	0.43	0.28	0.28	0.34	0.48	0.54	6	18	15	18	17	52	32	22	23	22	36	37	0.156667	0.45	0.33	0.453333	13	29	25.6667	31.6667
G10090_15406	218215	Rnf144b	15.53	9.63	10.3	12.42	6.78	14.63	8.55	8.55	7.52	8.67	7.88	11.89	1070	711	819	829	582	736	567	598	545	496	526	732	11.82	11.2767	8.20667	9.48	866.667	715.667	570	584.667
G10090_288	245128	AU018091	1.77	0.22	0.32	9.56	4.02	1.24	0.43	0.64	0.11	0.38	1.68	5.76	90	12	19	471	255	46	21	33	6	16	83	262	0.77	4.94	0.393333	2.60667	40.3333	257.333	20	120.333
G10090_26928	74375	Gcc1	7.56	5.71	5.62	6.27	4.72	11.23	6.66	6.47	5.19	6.81	8.27	8.57	472	382	405	379	367	512	400	410	341	353	500	478	6.29667	7.40667	6.10667	7.88333	419.667	419.333	383.667	443.667
G10090_3034	192113	Atp12a	28.91	25.62	9.74	74.18	8.76	6.59	3.93	6.1	10.08	1.85	1.53	8.25	1717	1631	669	4268	648	286	225	368	630	91	88	438	21.4233	29.8433	6.70333	3.87667	1339	1734	407.667	205.667
G10090_27482	66877	Crnkl1	13.83	8.67	10.08	13.24	7.58	15.08	12.04	10.68	9.79	11.69	13.88	14.19	634	426	534	588	433	505	532	497	472	445	617	581	10.86	11.9667	10.8367	13.2533	531.333	508.667	500.333	547.667
G10090_3059	30949	Lcmt1	15.41	12.76	9.81	23.36	20.9	22.14	15.94	16.21	12.28	21.92	21.65	26.25	273	243	202	402	463	288	274	293	229	324	373	415	12.66	22.1333	14.81	23.2733	239.333	384.333	265.333	370.667
G10090_18339	54160	Copg2	10.54	11.84	7.74	20.48	11.6	21.07	14.81	14.52	11.68	16.37	14.6	22.11	637	767	540	1199	873	930	862	891	743	821	855	1194	10.04	17.7167	13.67	17.6933	648	1000.67	832	956.667
G10090_9192	66967	Edem3	7	6.35	5.07	11.68	3.14	9.24	8.51	9.25	7.63	8.99	7.73	8.28	714	694	597	1155	400	688	836	958	819	762	765	755	6.14	8.02	8.46333	8.33333	668.333	747.667	871	760.667
G10090_4362	67709	Reg4	0	0	0	0	0	0.34	0.2	0	0	0.49	0	0	0	0	0	0	0	3	2	0	0	5	0	0	0	0.113333	0.0666667	0.163333	0	1	0.666667	1.66667
G10090_4272	11484	Aspa	0.95	2.14	1.05	1.63	2.57	2.46	2.53	2.05	2.24	3.69	2.31	2.69	20	47	25	33	66	37	50	43	48	63	46	49	1.38	2.22	2.27333	2.89667	30.6667	45.3333	47	52.6667
G10090_3068	72195	Supt7l	5.61	4.59	4.65	6.7	3.76	7.57	5.42	5.12	4.53	5.92	5.23	7.35	218	191	209	252	182	215	203	202	185	191	197	255	4.95	6.01	5.02333	6.16667	206	216.333	196.667	214.333
G10090_17406	52206	Anapc4	22.8	14	12.58	17.31	10.54	25.31	20.29	20.58	18.52	20.87	16.98	22.11	882	581	563	649	508	716	757	809	754	671	637	764	16.46	17.72	19.7967	19.9867	675.333	624.333	773.333	690.667
G10090_25904	13480	Dpm1	24.42	16.72	18.05	20.65	22.05	23.79	19.41	17.66	18.91	21.54	20.54	26.73	796	585	681	653	896	568	611	585	649	584	650	778	19.73	22.1633	18.66	22.9367	687.333	705.667	615	670.667
G10090_6951	18003	Nedd9	19.41	5.52	5.56	13.66	7.17	17.02	11.75	11.32	8.2	15.15	14.92	13.05	1302	400	436	880	596	830	755	766	579	836	961	776	10.1633	12.6167	10.4233	14.3733	712.667	768.667	700	857.667
G10090_23295	105246181	Gm41515	44.79	0	0	387.66	522.62	7.72	0	5.61	0	0	9.69	198.56	13	0	0	120	211	2	0	2	0	0	3	55	14.93	306	1.87	69.4167	4.33333	111	0.666667	19.3333
G10090_14665	100502940	Colca2	1.39	1.76	1.74	0.51	1.5	2.67	1.85	2.93	3.13	2.67	2.95	1.56	20	29	29	7	30	26	24	46	51	35	40	17	1.63	1.56	2.63667	2.39333	26	21	40.3333	30.6667
G10090_20384	11853	Rhoc	107.26	56.09	49.91	63.68	65.07	71.07	88.39	83.28	82.52	90.49	75.02	59.56	1358	765	738	785	1033	663	1091	1080	1102	959	926	673	71.0867	66.6067	84.73	75.0233	953.667	827	1091	852.667
G10090_7267	224674	Slc37a1	2.17	1.94	1.54	4.01	1.74	4.24	1.03	1.56	1.03	1.23	1.25	2.1	88	85	89	161	95	127	41	64	51	48	53	81	1.88333	3.33	1.20667	1.52667	87.3333	127.667	52	60.6667
G10090_7253	230866	Emc1	3.36	2.65	2.89	3.29	1.83	6.25	3.84	3.61	3.51	3.51	3.15	4.21	323	273	321	306	219	439	355	352	355	280	293	362	2.96667	3.79	3.65333	3.62333	305.667	321.333	354	311.667
G10090_9199	77036	1700109H08Rik	0	0	0	0	0	0	0.14	0.27	0	0	0	0	0	0	0	0	0	0	1	2	0	0	0	0	0	0	0.136667	0	0	0	1	0
G10090_1711	12686	Elovl3	3.48	69.7	20.41	168.72	69.58	41.67	181.63	277.13	145.32	209.18	161.97	143.56	91	1943	614	4252	2257	794	4562	7327	3974	4523	4085	3334	31.1967	93.3233	201.36	171.57	882.667	2434.33	5287.67	3980.67
G10090_27801	214812	Zfp609	8.28	3.74	4.59	9.18	2.67	11.34	6.52	5.47	4.36	6.9	9.07	8.18	1082	524	701	1141	430	1098	817	716	615	759	1137	953	5.53667	7.73	5.45	8.05	769	889.667	716	949.667
G10090_11584	69585	Hjv	5.76	8.17	10.87	7.3	22.44	33.7	24.72	14.83	19.31	44.77	17.8	24.59	164	250	360	202	801	704	684	431	582	1065	494	627	8.26667	21.1467	19.62	29.0533	258	569	565.667	728.667
G10090_7572	16580	Kifc5b	3.54	2.21	2.62	2.63	3.31	5.58	2.81	1.92	2.39	3.57	4.79	4.81	134.41	90.08	115.18	97.09	156.8	155.07	103.19	74.15	95.69	112.82	176.51	163.44	2.79	3.84	2.37333	4.39	113.223	136.32	91.01	150.923
G10090_6343	18424	Otx2	0	0	0	0	0	0	0.04	0.03	0	0	0	0	0	0	0	0	0	0	1	1	0	0	0	0	0	0	0.0233333	0	0	0	0.666667	0
G10090_691	18952	Septin4	11.06	7.49	6	8.21	10.57	11.16	12.17	11.84	10	13.15	11.5	4.79	203	145	126	143	241	151	210	216	189	198	200	77	8.18333	9.98	11.3367	9.81333	158	178.333	205	158.333
G10090_1433	93843	Pnck	0.76	0.62	0.26	1.1	1.4	2.64	1.05	1.15	0.48	2.51	2.05	1.47	15	13	7	21	35	39	20	24	10	41	39	27	0.546667	1.71333	0.893333	2.01	11.6667	31.6667	18	35.6667
G10090_23225	53323	Ube2k	20.09	15.67	13.26	22.66	17.73	23.55	19.5	18.33	15.22	20.13	19.43	26.54	1495	1249	1139	1633	1643	1279	1396	1384	1192	1243	1401	1764	16.34	21.3133	17.6833	22.0333	1294.33	1518.33	1324	1469.33
G10090_32675	13185	Vps26c	13.15	16.89	13.9	18.09	14.04	18.74	17.3	21.96	16.58	19.87	19.6	19.8	453	624	554	604	603	472	575	769	601	569	655	609	14.6467	16.9567	18.6133	19.7567	543.667	559.667	648.333	611
G10090_871	320500	Tmem215	0.09	0.09	0.05	0	0.03	0.8	0.06	0.12	0	0.48	0.35	0.07	3	3	2	0	2	21	2	4	0	15	11	2	0.0766667	0.276667	0.06	0.3	2.66667	7.66667	2	9.33333
G10090_30151	58909	Fam13a	1.6	2.46	3.47	1.65	1.58	4.01	2.5	2.58	2.83	3.4	1.8	1.71	104	171	260	104	128	190	156	170	193	183	113	99	2.51	2.41333	2.63667	2.30333	178.333	140.667	173	131.667
G10090_16358	56620	Clec4n	21.98	44.92	22.16	13.12	3.59	8.63	39.67	43.87	43.5	15.51	11.94	3.8	336	740	397	198	70	97	591	685	700	200	179	52	29.6867	8.44667	42.3467	10.4167	491	121.667	658.667	143.667
G10090_22339	20613	Snai1	46.01	27.48	27.53	23.12	11.14	26.8	36.26	37.36	26.78	37.03	40.87	21.09	1002	643	696	489	303	428	765	829	614	672	865	410	33.6733	20.3533	33.4667	32.9967	780.333	406.667	736	649
G10090_16792	77032	Tstd3	5.89	6.18	5.56	4.75	4.22	4.82	5.45	6.66	6.67	6.05	4.02	5.8	125	141	137	98	112	75	112	144	149	107	83	110	5.87667	4.59667	6.26	5.29	134.333	95	135	100
G10090_23656	102032	Smim19	14.59	12.36	9.91	17.57	21.11	32.3	17.82	17.65	13.03	25.01	27.15	21.81	266	242	210	311	481	432	315	328	250	380	481	355	12.2867	23.66	16.1667	24.6567	239.333	408	297.667	405.333
G10090_24790	229700	Rbm15	2.25	1.89	2.2	1.73	1.44	2.91	2.29	1.75	1.75	1.52	2.07	1.99	109	98	123	81	87	103	107	86	89	61	97	86	2.11333	2.02667	1.93	1.86	110	90.3333	94	81.3333
G10090_32877	235036	Ppan	55.03	38.62	41.16	45.06	54.45	69.69	38.82	30.29	30.07	42.3	51.35	61.84	1243	937	1079	988	1536	1154	849	697	715	796	1127	1247	44.9367	56.4	33.06	51.83	1086.33	1226	753.667	1056.67
G10090_30656	67768	N6amt1	16	7.87	11	10.73	8.38	10.55	12.51	11.48	10.43	14.31	11.87	11.24	381	204.44	308	249	252	186	293	281	267	287	279	243	11.6233	9.88667	11.4733	12.4733	297.813	229	280.333	269.667
G10090_12544	68295	Aar2	10.54	11.08	11.66	13.52	9.57	17	12.83	12.04	10.23	14.61	12.27	16.19	468	520	582	572	520	541	541	536	472	524	514	645	11.0933	13.3633	11.7	14.3567	523.333	544.333	516.333	561
G10090_9532	240697	Mcmdc2	0.39	0.15	0.21	0.19	0.22	0.51	0.37	0.29	0.15	0.21	0.36	0.52	16.19	8	12	10.01	11	15.92	13	10.82	7.83	6.54	12.86	19.99	0.25	0.306667	0.27	0.363333	12.0633	12.31	10.55	13.13
G10090_11454	269966	Nup98	12.66	10.97	9.94	11.4	5.04	14.26	10.31	10.87	9.9	9.68	9.27	12.72	1227	1123	1130	1065	624	1026	976	1074	1014	771	885	1125	11.19	10.2333	10.36	10.5567	1160	905	1021.33	927
G10090_2400	258882	Olfr874	0	0	0	0	0	0	0	0	0.18	0	0	0	0	0	0	0	0	0	0	0	2	0	0	0	0	0	0.06	0	0	0	0.666667	0
G10090_10606	234678	D230025D16Rik	15.81	8.34	9.37	20.76	11.85	15.86	10.07	10.5	8.45	11.04	10.71	20.32	663	376	454	847	620	486	408	449	374	385	436	764	11.1733	16.1567	9.67333	14.0233	497.667	651	410.333	528.333
G10090_26544	100135654	Rhox3c	0	0	0	0	0	0	0	0	0	0	0	0.12	0	0	0	0	0	0	0	0	0	0	0	1	0	0	0	0.04	0	0	0	0.333333
G10090_4435	68979	Nol11	14.6	10.26	9.62	13.76	7.65	14.28	11.41	9.63	8.08	10.05	9.93	16.17	680	514	517	621	439	485	512	457	396	388	448	670	11.4933	11.8967	9.70667	12.05	570.333	515	455	502
G10090_6241	170574	Sp7	0.12	0.02	0.02	0.14	0.73	3.61	0.84	0.66	0.04	1.15	1.81	1.13	5	1	1	6	40	116	35	30	2	43	78	44	0.0533333	1.49333	0.513333	1.36333	2.33333	54	22.3333	55
G10090_32334	15903	Id3	141.25	97.77	57.74	175.93	320.51	258.55	117.89	128.65	75.51	180.1	258.24	338.18	1553	1159	743	1885	4422.93	2098	1267	1449.97	875	1660	2770.96	3315.91	98.92	251.663	107.35	258.84	1151.67	2801.98	1197.32	2582.29
G10090_10895	105203	Tasor2	3.58	1.34	1.43	4.02	1.82	5.25	3.67	3.01	2.68	2.6	3.9	4.09	450	179	208.01	484	266	452.13	440	386	345	254	469	429	2.11667	3.69667	3.12	3.53	279.003	400.71	390.333	384
G10090_16060	17287	Mep1a	0.02	0.02	0.04	0	0	0	0.05	0.02	0.02	0	0	0.03	1	1	2	0	0	0	2	1	1	0	0	1	0.0266667	0	0.03	0.01	1.33333	0	1.33333	0.333333
G10090_24857	69386	H4c8	16.9	13.26	10.82	7.18	33.73	18.62	15.64	18.06	17.58	26.71	19.92	14.27	44.89	38.84	35.3	19	115.71	37.97	42.91	51	49.54	61.65	53.01	33.7	13.66	19.8433	17.0933	20.3	39.6767	57.56	47.8167	49.4533
G10090_22980	69151	Lzic	17.04	14.73	13.64	15.43	12.68	17.42	14.06	12.7	14.83	14.3	16.43	18.22	507.67	433	416.13	499.06	462	450	441.02	421	432.99	364	464	551	15.1367	15.1767	13.8633	16.3167	452.267	470.353	431.67	459.667
G10090_20460	67207	Lsm1	18.36	12.02	10.5	12.57	15.01	13.58	13.95	12.62	12.72	16.9	14.71	14.33	459	335	307	312	461	250	351	325	346	343	352	324	13.6267	13.72	13.0967	15.3133	367	341	340.667	339.667
G10090_25256	66680	Oser1	26.84	26.71	27.02	38.45	35.63	45.23	27.42	34.56	27.77	40.66	30.66	50.9	559	598	654	779	928	691	554	734	609	707	621	947	26.8567	39.77	29.9167	40.74	603.667	799.333	632.333	758.333
G10090_13329	229488	Fam160a1	12.37	12.9	13.61	15.52	6.35	16.99	13.39	10.95	12.55	12.68	11.36	13.6	817	913	1037	991	521	822	855	735	874	696	726	802	12.96	12.9533	12.2967	12.5467	922.333	778	821.333	741.333
G10090_20533	11522	Adh1	18.65	17.5	21.66	24.62	26.55	54.92	30.81	39.8	31.26	64.05	42.08	33.5	340	343	459	436	605	735	545	740	600	974	746	545	19.27	35.3633	33.9567	46.5433	380.667	592	628.333	755
G10090_8147	66679	Rae1	39.13	27.43	26.81	32.44	28.16	39.15	27.73	27.37	22.55	31.19	33.62	38.44	920	696	739	743	830	681	635	657	561	611	772	808	31.1233	33.25	25.8833	34.4167	785	751.333	617.667	730.333
G10090_5453	23792	Adam23	2.42	3.84	2.44	3.07	1.55	5.68	6.38	5.89	5.38	6.26	6.81	3.24	235	399	272	288	187	401	594	578	548	503	643	280	2.9	3.43333	5.88333	5.43667	302	292	573.333	475.333
G10090_21093	72658	2700097O09Rik	1.9	3.53	1.69	7.63	6.02	5.03	3.42	3.23	4.45	3.64	4.18	8.19	24	50	26	99	98	49	44	43	63	40	54	97	2.37333	6.22667	3.7	5.33667	33.3333	82	50	63.6667
G10090_20256	15413	Hoxb5	4.46	1.42	1.02	4.4	4.43	14.22	2.76	2.92	1.7	5.18	8.8	6.32	117	40	31	112	145	273	70	78	47	113	224	148	2.3	7.68333	2.46	6.76667	62.6667	176.667	65	161.667
G10090_17947	66039	Tmem254a	6	3.57	2	5.58	4.47	4.36	5.25	5.23	4.12	5.98	4.11	11.64	81.93	105.58	70.06	163.96	169.02	96.67	141.17	147.57	120.59	150.82	110.49	256.33	3.85667	4.80333	4.86667	7.24333	85.8567	143.217	136.443	172.547
G10090_14243	234797	6430548M08Rik	11.39	25.72	29.37	7.5	3.69	15.76	17.37	15.1	20.22	8.78	8.77	11.29	930	2297	2680	605	390	978	1407	1301	1807	619	722	848	22.16	8.98333	17.5633	9.61333	1969	657.667	1505	729.667
G10090_1659	53611	Vti1a	14.13	9.42	10.99	13.63	8	18.98	11.88	11.55	12.41	14.11	11.72	14.47	678	564	587	705	575	675	708	654	646	622	637	734	11.5133	13.5367	11.9467	13.4333	609.667	651.667	669.333	664.333
G10090_13244	21825	Thbs1	133.58	15.64	21.88	30.55	4.79	13.52	13.08	15.02	12.22	6.24	11.42	12.31	12024	1508	2272	2662	537	888	1132	1371	1157	466	995	990	57.0333	16.2867	13.44	9.99	5268	1362.33	1220	817
G10090_9283	67073	Pi4k2b	14.09	6.82	7.85	9.84	8.95	12.07	10.46	9.96	8.07	10.7	13.02	16.43	649	337	419	441	516	407	463	466	392	410	583	677	9.58667	10.2867	9.49667	13.3833	468.333	454.667	440.333	556.667
G10090_13664	67036	Mrpl45	22.72	21.29	17.61	20.95	18.54	16.99	20.69	19.68	19.44	19.35	17.15	24.18	801	800	717	711	811	435	701	701	718	563	584	758	20.54	18.8267	19.9367	20.2267	772.667	652.333	706.667	635
G10090_15509	225872	Npas4	0	0.1	0.02	0.04	0.1	0.31	0.02	0.08	0.12	0.05	0.15	0.14	0	9	2	4	6	22	2	6	9	3	16	11	0.04	0.15	0.0733333	0.113333	3.66667	10.6667	5.66667	10
G10090_3268	20518	Slc22a2	0.04	0.09	0.03	0.07	0.09	0.15	0.07	0.1	0.03	0.04	0.07	0.08	1	3	1	2	3	3	2	3	1	1	2	2	0.0533333	0.103333	0.0666667	0.0633333	1.66667	2.66667	2	1.66667
G10090_21162	18452	P4ha2	5.42	10.04	9.11	7.28	7.77	11.92	16.9	17.29	16	17.21	13.25	16.93	176	349	342	229	314	283	529	570	546	464	417	490	8.19	8.99	16.73	15.7967	289	275.333	548.333	457
G10090_19318	19132	Prph	0.09	0.08	0.07	0.04	0.23	0.11	0.09	0	0.15	0.35	0.13	0.05	2	2	2	1	7	2	2	0	4	7	3	1	0.08	0.126667	0.08	0.176667	2	3.33333	2	3.66667
G10090_30906	11839	Areg	47.36	29.61	26.5	13.64	7.98	9.38	18.24	20.25	22.26	5.27	10.86	15.68	721	485	470	202	152	105	270	315	357	67	161	213	34.49	10.3333	20.25	10.6033	558.667	153	314	147
G10090_18437	66268	Pigyl	42.62	39.48	38.3	53.47	81.99	67.39	55.04	62.83	45.41	71.93	84.92	63.91	289	290	307	355	702	340	369	440	325	412	565	386	40.1333	67.6167	54.4267	73.5867	295.333	465.667	378	454.333
G10090_6499	329650	Med12l	0.71	0.21	0.25	0.25	0.25	0.48	0.17	0.13	0.16	0.33	0.59	0.5	113	36	43	39	51	57	24	21	28	46	86	71	0.39	0.326667	0.153333	0.473333	64	49	24.3333	67.6667
G10090_33973	14178	Fgf7	15.2	4.45	4.37	3.91	5.57	6.11	5.11	6.27	6.82	4.97	6.79	10.08	589	185	196	147	269	173	191	247	278	160	255	349	8.00667	5.19667	6.06667	7.28	323.333	196.333	238.667	254.667
G10090_27857	16642	Klrc2	0.14	0.13	0.12	0	0	0.11	0.31	0.38	0	0.34	0	0.34	1	1	1	0	0	1	2.99	3.79	0	2	0	3	0.13	0.0366667	0.23	0.226667	1	0.333333	2.26	1.66667
G10090_33557	16549	Khsrp	35.9	28.97	28.64	38.06	19.19	61.75	33.83	30.37	27.63	36.62	51.45	42.26	2160	1868	1990	2218	1438	2713	1960	1855	1749	1829	3000	2272	31.17	39.6667	30.61	43.4433	2006	2123	1854.67	2367
G10090_17837	21822	Tgtp1	2.05	2.07	0.29	0.8	0.5	2.21	2.99	2.72	0.82	13.71	10.42	1.76	84.04	90.83	13.51	31.66	25.4	66.03	118.13	113.19	35.19	466.42	413.84	64.55	1.47	1.17	2.17667	8.63	62.7933	41.03	88.8367	314.937
G10090_11559	242466	Zfp462	0.8	0.31	0.4	0.9	0.64	1.57	1.06	1.01	0.82	0.97	1.26	1.05	138	56	79	147	133	189	171	169	145	134	203	156	0.503333	1.03667	0.963333	1.09333	91	156.333	161.667	164.333
G10090_337	118453	Mmp28	1.94	4.92	4.9	3.23	2.26	8.63	4.48	4.33	4.55	4.28	3.67	4.19	101	273	296	164	147	330	225	228	251	186	186	197	3.92	4.70667	4.45333	4.04667	223.333	213.667	234.667	189.667
G10090_15859	544710	Krtap10-10	14.75	0	0	50.4	61.02	6.04	0.93	1.35	0.06	0.65	6.41	77.93	246	0	0	817	1273.03	74	15	23	1	9	104	1160	4.91667	39.1533	0.78	28.33	82	721.343	13	424.333
G10090_30579	71743	Coasy	16.76	17.52	13.89	24.52	22.17	26.51	21.4	20.01	16.82	29.12	29.49	25.77	505	546	470	709	816	581	605	609	520	713	854	675	16.0567	24.4	19.41	28.1267	507	702	578	747.333
G10090_18066	68636	Fahd1	9.82	5.43	4.93	12.64	13.75	16.13	8.83	8.99	6.94	13.48	12.23	14.25	180	107	105	225	315	217	157	168	134	206	218	233	6.72667	14.1733	8.25333	13.32	130.667	252.333	153	219
G10090_13081	100126226	Krt83	89.89	0.08	0.36	827.8	368.74	42.91	8.81	15.04	0.12	7.12	47.53	336.11	2155.2	2	10	19263	11038.4	753.87	204.35	367.25	3	142.21	1106.92	7194.86	30.11	413.15	7.99	130.253	722.4	10351.8	191.533	2814.66
G10090_22569	232314	Ppp4r2	35.92	20.63	21.1	28.49	17.94	32.13	27.4	23.86	20.63	24.36	25.92	31.31	1986	1237	1349	1545	1267	1310	1476	1369	1222	1152	1414	1592	25.8833	26.1867	23.9633	27.1967	1524	1374	1355.67	1386
G10090_7502	53791	Tlr5	2.16	2.34	2.49	2.83	1.15	4.89	2.98	4.15	4.14	3.44	3.12	2.72	104	123	139	133	69	174	140	205	215	140	149	118	2.33	2.95667	3.75667	3.09333	122	125.333	186.667	135.667
G10090_29749	13081	Cyp24a1	0.33	0.04	0.02	0.02	0.08	0.33	0.04	0.04	0	0.1	0.04	0.07	16	2	1	1	5	12	2	2	0	4	2	3	0.13	0.143333	0.0266667	0.07	6.33333	6	1.33333	3
G10090_11652	74123	Foxp4	40.77	34.43	39.85	25.92	9.6	38.75	25.29	22.33	27.06	25.63	32.74	15.39	2429	2161	2739	1484	712	1689	1448	1345	1679	1258	1890	814	38.35	24.7567	24.8933	24.5867	2443	1295	1490.67	1320.67
G10090_29817	68270	Dnaaf1	0.05	0.02	0	0.05	0.14	0.4	0.08	0	0	0.12	0.15	0.05	2	1	0	2	7	12	3	0	0	4	6	2	0.0233333	0.196667	0.0266667	0.106667	1	7	1	4
G10090_12898	14969	H2-Eb1	4.17	87.59	19.29	116.51	85.8	165.71	48.44	105.15	59.76	202.56	276.25	115.71	94	2122	505	2551	2417	2740	1058	2416	1419	3806	6054	2330	37.0167	122.673	71.1167	198.173	907	2569.33	1631	4063.33
G10090_7630	72361	Ces2g	17.86	37.81	41.06	10.28	3.58	12.53	32.53	24.8	38.09	9.05	7.78	14.82	725	1614	1968	386	184	380	1259	1016	1647	309	315	535	32.2433	8.79667	31.8067	10.55	1435.67	316.667	1307.33	386.333
G10090_26932	69478	2300009A05Rik	62.32	26.22	39.25	38.29	49.13	51.26	40.39	36.04	37.04	50.99	51.68	44.19	328	150	246	198	328	202	212	197	206	228	268	207	42.5967	46.2267	37.8233	48.9533	241.333	242.667	205	234.333
G10090_27808	97487	Cmtm4	7.81	5.45	5.72	7.86	4.3	8.07	6.68	5.66	5.39	6.69	6.29	7.43	941	703	795	916	644	709	774	691	683	668	734	800	6.32667	6.74333	5.91	6.80333	813	756.333	716	734
G10090_5848	237542	Osbpl8	5.79	3.87	3.45	5.86	2.79	5.83	6.56	5.71	5.36	5.06	4.74	5.69	640	458	441	630	385	472	699	639	624	465	508	545	4.37	4.82667	5.87667	5.16333	513	495.667	654	506
G10090_16514	69195	Tmem121	9.88	1.08	0.92	4.46	3.99	5.15	3.17	2.65	1.28	5.7	5.8	3.45	212	25	23	93	107	81	66	58	29	102	121	66	3.96	4.53333	2.36667	4.98333	86.6667	93.6667	51	96.3333
G10090_12746	60611	Foxj2	10.35	8.89	8.84	9.96	4.93	17.61	10.08	8.69	8.25	10.16	12.02	11.52	792	729	781	738	470	984	742	675	664	645	891	788	9.36	10.8333	9.00667	11.2333	767.333	730.667	693.667	774.667
G10090_29088	68035	Rbm42	93.1	72.24	77.73	84.66	77.92	107.44	67.65	62.98	62.17	89.45	95.52	86.22	2148	1790	2081	1896	2245	1817	1511	1480	1510	1719	2141	1776	81.0233	90.0067	64.2667	90.3967	2006.33	1986	1500.33	1878.67
G10090_23744	330171	Kctd10	52.56	42.09	43.68	44.08	25.58	50.16	48.3	47.04	46.72	43.24	40.86	43.03	2396	2057	2302	1947	1453	1671	2122	2178	2241	1637	1806	1752	46.11	39.94	47.3533	42.3767	2251.67	1690.33	2180.33	1731.67
G10090_2039	53374	Chst3	0.33	0.14	0.12	0.68	0.6	2.49	0.88	0.88	0.33	1.56	1.67	1.75	32	15	15	63	72	182	84	86	35	129	155	152	0.196667	1.25667	0.696667	1.66	20.6667	105.667	68.3333	145.333
G10090_9142	107375	Slc25a45	17.14	9.55	8.58	14.3	8.13	11.96	9.14	10.83	8.3	10.24	14.14	10.47	509	322	324	420	302	269	280	344	267	249	418	292	11.7567	11.4633	9.42333	11.6167	385	330.333	297	319.667
G10090_20472	54381	Cpq	4.58	9.26	4.92	10.48	7.68	21.46	20.76	23.32	14.43	26.26	21.57	16.08	122	265	152	271	256	419	535	633	406	584	559	383	6.25333	13.2067	19.5033	21.3033	179.667	315.333	524.667	508.667
G10090_6321	381058	Unc93a	0.87	0.43	0.17	1.13	0.52	0.25	0.37	0.47	0.33	0.35	0.2	0.8	33.25	17.05	7.7	42.03	25.01	6.91	13.77	18	12.61	11.22	7.35	27.44	0.49	0.633333	0.39	0.45	19.3333	24.65	14.7933	15.3367
G10090_13680	380629	Heca	18.97	13.4	13.74	17.94	10.29	26.22	10.96	12.94	10.52	15.82	16.6	20.57	1199	879	947	1087	815	1186	685	826	695	825	976	1184	15.37	18.15	11.4733	17.6633	1008.33	1029.33	735.333	995
G10090_12575	11542	Adora3	3.27	1.59	1.99	1.43	0.78	2.86	1.28	1.39	1.07	1.56	1.7	1.22	111	58	78	47	33	71	42	48	38	44	56	37	2.28333	1.69	1.24667	1.49333	82.3333	50.3333	42.6667	45.6667
G10090_15921	71037	Prss55	0	0.1	0	0.08	0.26	0.29	0	0	0	0.19	0	0.27	0	1	0	1	4	2	0	0	0	2	0	3	0.0333333	0.21	0	0.153333	0.333333	2.33333	0	1.66667
G10090_23325	140488	Igf2bp3	0.96	0.17	0.78	0.67	0.16	0.09	0.08	0.03	0.04	0.06	0.02	0.19	63	12	59	43	13	4	5	2	3	3	1	11	0.636667	0.306667	0.05	0.09	44.6667	20	3.33333	5
G10090_2608	73061	Cldn34c1	0.76	0.43	0.34	0.43	0.22	0.77	0.57	0.62	0.6	0.78	0.65	0.25	37	22.35	19.29	20	13.46	27.69	26.81	30.69	31.04	31.44	30.62	10.71	0.51	0.473333	0.596667	0.56	26.2133	20.3833	29.5133	24.2567
G10090_1451	76206	Gpr165	0	0	0	0.11	0.03	0.06	0.02	0.02	0	0	0.07	0.14	0	0	0	5	2	2	1	1	0	0	3	6	0	0.0666667	0.0133333	0.07	0	3	0.666667	3
G10090_19285	12647	Chat	0	0.32	0.04	0	0.02	0.43	0.15	0.07	0.07	0.06	0.05	0.11	0	14	2	0	1	13	6	3	3	2	2	4	0.12	0.15	0.0966667	0.0733333	5.33333	4.66667	4	2.66667
G10090_2371	12125	Bcl2l11	7.02	3.03	3.68	3.11	1.28	4	2.99	3.11	1.9	3.15	2.97	3	388.99	214.96	277.95	212	114	204.9	196.32	225.2	136.24	185	203.6	188	4.57667	2.79667	2.66667	3.04	293.967	176.967	185.92	192.2
G10090_22308	258421	Olfr223	0	0	0	0	0	0	0	0	0.09	0	0	0	0	0	0	0	0	0	0	0	1	0	0	0	0	0	0.03	0	0	0	0.333333	0
G10090_5707	381580	Ccdc27	0.1	0.06	0.03	0.07	0.22	0.37	0.11	0.07	0.06	0.25	0.39	0.34	3	2	1	2	8	8	3	2	2	6	11	9	0.0633333	0.22	0.08	0.326667	2	6	2.33333	8.66667
G10090_13419	17229	Tpsb2	0.68	3.78	0.91	1.09	1.7	0	102.23	83.89	69.45	34	49.16	33.02	9	53	14	14	28	0	1316	1140	978	381	641	393	1.79	0.93	85.19	38.7267	25.3333	14	1144.67	471.667
G10090_13778	214742	Rcor3	7.83	4.92	4.9	7.6	5.85	11.27	8.06	8.15	5.51	8.31	10.5	9.04	346	214	218	309	300	415	328	319	284	324	384	398	5.88333	8.24	7.24	9.28333	259.333	341.333	310.333	368.667
G10090_3011	74413	Tc2n	0.27	0.08	0.16	0.23	0.09	0.12	0.3	0.3	0.21	0.3	0.18	0.03	22	6	15	16	8	7	24	25	18	20	12	2	0.17	0.146667	0.27	0.17	14.3333	10.3333	22.3333	11.3333
G10090_7143	76252	Atp6v0e2	2.38	3	2.89	4.49	6.44	12.93	6.51	5.22	3.82	13.91	7.96	11.42	60	81	84	110	203	239	159	134	101	292	195	257	2.75667	7.95333	5.18333	11.0967	75	184	131.333	248
G10090_49671	115489562	LOC115489562	0.03	0.03	0	0	0.03	0.05	0.04	0.03	0	0.04	0.14	0	1	1	0	0	1	1	1	1	0	1	4	0	0.02	0.0266667	0.0233333	0.06	0.666667	0.666667	0.666667	1.66667
G10090_8832	72720	Zfp248	0.46	0.51	0.31	0.51	0.38	1.54	0.82	0.58	0.52	0.66	0.51	1.06	25	29	19	27	26	61	43	33	30	30	27	52	0.426667	0.81	0.64	0.743333	24.3333	38	35.3333	36.3333
G10090_2662	19167	Psma3	166.76	110.97	123.91	137.46	121.38	109.09	161.87	156.63	144.32	140.63	106.91	144.65	2681	1916	2270	2142	2456	1306	2520	2568	2413	1910	1675	2085	133.88	122.643	154.273	130.73	2289	1968	2500.33	1890
G10090_10247	101185	Pot1a	4.84	4.51	4.26	7.09	4.71	8.75	6.41	6.2	5.42	6.74	6.47	9	206	208	210	291	251	274	266	271	244	240	270	342	4.53667	6.85	6.01	7.40333	208	272	260.333	284
G10090_12403	217207	Dhx8	14.43	9.63	11.09	13.83	6.81	17.36	11.29	10.63	8.55	11.58	12.38	14.65	943	674	837	875	554	828	710	705	588	628	784	855	11.7167	12.6667	10.1567	12.87	818	752.333	667.667	755.667
G10090_5747	215798	Adgrg6	2.02	2.73	1.46	4.84	2.32	4.99	2.57	2.65	2.2	3.1	3.8	4.69	212	311	181	492	301	385	260	289	239	269	394	435	2.07	4.05	2.47333	3.86333	234.667	392.667	262.667	366
G10090_17195	67563	Ciao3	18.34	17.91	15.72	19.5	17.09	24.55	17.5	15.96	17.06	19.02	20.38	21.68	553	592	538	571	626	541	523	501	561	500	615	588	17.3233	20.38	16.84	20.36	561	579.333	528.333	567.667
G10090_20897	67707	Mrpl24	51.74	61.12	49.87	75.38	76.51	93.04	65.86	70.99	58.28	78.21	85.11	89.56	692	859	738	978	1202	875	838	943	806	848	1048	1034	54.2433	81.6433	65.0433	84.2933	763	1018.33	862.333	976.667
G10090_14180	245126	Tarm1	13.22	8.12	14.9	2.4	0.32	0.99	1.55	3.21	4.39	0.87	1	0.22	231	153	325	48	8	15	31	59	75	15	19	4	12.08	1.23667	3.05	0.696667	236.333	23.6667	55	12.6667
G10090_29643	59012	Moxd1	11.94	15.97	9.99	25.63	16.53	31.06	22.63	21.98	18.7	30.85	27.66	28.44	542	777	524	1127	935	1030	990	1013	893	1163	1217	1153	12.6333	24.4067	21.1033	28.9833	614.333	1030.67	965.333	1177.67
G10090_8722	225997	Trpm6	0.34	0.09	0.05	2.65	0.8	0.39	0.12	0.22	0.19	0.14	0.23	0.42	35	10	6	267	104	29	12	23	20	12	23	39	0.16	1.28	0.176667	0.263333	17	133.333	18.3333	24.6667
G10090_18364	319899	Dock6	6.15	6.27	6.21	5.61	3.09	19.29	7.56	6.9	7.61	6.16	7.42	6.6	618	682	716	545	363	1414	721	715	812	523	705	585	6.21	9.33	7.35667	6.72667	672	774	749.333	604.333
G10090_22002	224247	Ftdc2	0	0	0	0.16	0	0.21	0	0	0.14	0	0	0	0	0	0	1	0	1	0	0	1	0	0	0	0	0.123333	0.0466667	0	0	0.666667	0.333333	0
G10090_21462	66664	Tmem41a	23.53	22.36	19.15	25.56	25.01	31.58	21.48	19.15	17.91	18.5	18.04	31.09	413	422	391	436	549	407	366	343	331	271	308	487	21.68	27.3833	19.5133	22.5433	408.667	464	346.667	355.333
G10090_18048	218341	Rfesd	3.86	4.28	4.1	4.93	5.29	4.76	6.29	7.62	4.95	7.33	6.13	6.72	128	142	146	155	203	115	185	239	163	185	190	191	4.08	4.99333	6.28667	6.72667	138.667	157.667	195.667	188.667
G10090_7615	246782	Atpaf2	16.67	21.95	19.26	24.71	22.53	23.27	20.78	21.66	20.5	20.68	22.46	26.66	382	557	522	563	672	399	485	524	514	407	521	566	19.2933	23.5033	20.98	23.2667	487	544.667	507.667	498
G10090_11971	12032	Bcan	0.09	0.07	0.01	0.04	0.02	0	0.11	0	0.06	0.17	0.11	0.05	4	3	1	2	1	0	5	0	3	6	5	2	0.0566667	0.02	0.0566667	0.11	2.66667	1	2.66667	4.33333
G10090_15032	12508	Cd53	43.43	35.89	34.25	18.69	4.54	14.8	20.49	29.83	26.5	12.88	16.59	7.18	1774	1572	1618	740	231	442	807	1238	1139	437	657	262	37.8567	12.6767	25.6067	12.2167	1654.67	471	1061.33	452
G10090_2109	102632483	Gm17330	1.91	0.62	0.71	1.02	0.31	0.95	1.01	0.93	0.95	0.98	1.04	0.82	108.42	37.67	46.45	56.18	22.21	39.61	55.94	53.62	57.06	45.74	57.59	41.79	1.08	0.76	0.963333	0.946667	64.18	39.3333	55.54	48.3733
G10090_4340	12931	Crlf1	9.21	6.93	5.59	7.21	5.67	15.69	6.61	7.46	9.29	9.91	16.77	8.81	205	161	145	153	154	243	140	169	215	179	354	171	7.24333	9.52333	7.78667	11.83	170.333	183.333	174.667	234.667
G10090_24638	381203	Slc22a20	0.23	0.07	0.03	0	0.03	0	0	0	0	0	0	0	6	2	1	0	1	0	0	0	0	0	0	0	0.11	0.01	0	0	3	0.333333	0	0
G10090_4226	12583	Cdo1	23.52	65.57	21.91	21.46	97.46	46.8	80.35	71.52	61.06	84.86	38.83	68.4	543	1626	587	481	2810	792	1796	1682	1484	1632	871	1410	37	55.24	70.9767	64.03	918.667	1361	1654	1304.33
G10090_17205	67248	Rpl39	3144.75	2395.36	2403	2550.55	2827.67	1769.51	3188.7	3259.12	3027.14	2873.71	2351.07	2369.62	8305	6974	7793	6713	9644	3589	8702	9154	8482	6595	6219	5562	2647.7	2382.58	3158.32	2531.47	7690.67	6648.67	8779.33	6125.33
G10090_15937	19256	Ptpn20	0	0	0	0	0	0	0	0.03	0	0	0	0	0	0	0	0	0	0	0	1	0	0	0	0	0	0	0.01	0	0	0	0.333333	0
G10090_24044	245174	Zfp937	0.6	0.28	0.23	0.94	0.73	0.96	0.75	0.68	0.54	0.58	1.2	1.25	66.8	33.84	31.96	102.99	107	78.34	80.39	80.21	64.45	54.13	130.45	129.67	0.37	0.876667	0.656667	1.01	44.2	96.11	75.0167	104.75
G10090_5520	244141	Nars2	4.89	3.57	3.25	4.08	1.48	3.41	3.86	3.26	3.99	3.13	3.01	3.52	163	127	120	122	79	88	122	119	138	97	98	101	3.90333	2.99	3.70333	3.22	136.667	96.3333	126.333	98.6667
G10090_20262	68420	Ankrd13a	92.82	68.24	63.14	94.06	53.78	65.6	61.11	61.98	62.11	58.9	71.41	77.63	4902	3909	3914	4824	3606	2579	3166	3326	3462	2613	3781	3638	74.7333	71.1467	61.7333	69.3133	4241.67	3669.67	3318	3344
G10090_11942	66180	P3h4	24.91	30.44	18.05	21	25.05	41.68	32.4	30.13	29.41	29.83	45.47	29.94	702	877	565	545	835	833	852	831	855	672	1171	727	24.4667	29.2433	30.6467	35.08	714.667	737.667	846	856.667
G10090_7289	80890	Trim2	8.75	2.16	1.65	16.13	7.95	17.61	5.79	5.62	2.51	8.26	11.15	15.18	1012	269	219	1808	1130	1483	640	651	307	783	1250	1529	4.18667	13.8967	4.64	11.53	500	1473.67	532.667	1187.33
G10090_16166	11844	Arf5	302.65	285.39	248.95	331.03	281.57	321.21	260.74	271.87	241.69	330.78	406.38	261.75	3909	3970	3754	4162	4558	3056	3283	3593	3289	3575	5116	3016	278.997	311.27	258.1	332.97	3877.67	3925.33	3388.33	3902.33
G10090_24348	100042065	Gm3646	0	0.59	0	0	1	0	0	0	0	0	0	0	0	1	0	0	2	0	0	0	0	0	0	0	0.196667	0.333333	0	0	0.333333	0.666667	0	0
G10090_7580	74256	Cyld	3.37	2.71	1.96	3.13	1.89	4.49	3.27	3.66	2.9	4.36	3.44	3.42	424	365	284	382	295	408	392.97	466	383	455	419	383.46	2.68	3.17	3.27667	3.74	357.667	361.667	413.99	419.153
G10090_893	67287	Parp6	9.21	5.3	5.76	8.72	8.46	12.9	7.58	7.1	6.43	10.56	10.25	12.28	366	211	270	342	416	378	297	285	261	346	397	459	6.75667	10.0267	7.03667	11.03	282.333	378.667	281	400.667
G10090_7124	27057	Ncoa4	28.53	36.2	26.16	32.98	17.02	41.32	41.39	47.77	39.66	36.39	31	33.53	1469	1993	1558	1639	1088	1543	2056	2490	2137	1553	1539	1537	30.2967	30.44	42.94	33.64	1673.33	1423.33	2227.67	1543
G10090_31587	19746	Rhd	0.05	0	0	0.21	0.36	0.41	0.05	0.1	0.05	0.24	0.1	0.39	1	0	0	4	9	6	1	2	1	4	2	7	0.0166667	0.326667	0.0666667	0.243333	0.333333	6.33333	1.33333	4.33333
G10090_8304	381270	Marchf4	0	0	0.01	0	0.06	0.07	0.03	0.05	0.02	0.14	0	0.04	0	0	1	0	5	3	2	3	1	7	0	2	0.00333333	0.0433333	0.0333333	0.06	0.333333	2.66667	2	3
G10090_49048	115488029	LOC115488029	16.2	9.5	4.95	11.58	2.99	30.27	6.3	6.65	5.6	10.88	9.47	9.79	445.92	280.6	157.92	309.13	102.57	610.12	167.68	186.32	162.3	249.23	253.02	240.54	10.2167	14.9467	6.18333	10.0467	294.813	340.607	172.1	247.597
G10090_23761	68134	Upf3b	11.25	3.55	5.57	7.14	6.61	17.02	11.46	9.43	7.27	6.99	9.91	11.38	392.5	134.83	223	241	292	448	386.97	331	268	203	335.01	360.84	6.79	10.2567	9.38667	9.42667	250.11	327	328.657	299.617
G10090_21809	114304	Slc28a3	0.66	4.63	4.07	1	0.65	3.3	2.13	2.1	2.65	0.94	1.15	2.6	46	344	326	67	56	167	142	148	193	54	77	161	3.12	1.65	2.29333	1.56333	238.667	96.6667	161	97.3333
G10090_9629	93734	Mpv17l	1.16	1.41	1.14	1.36	0.73	1.54	1.97	1.32	1.63	1.6	1.45	1.8	56.87	74.98	61	66	46	56	93	65.99	79	63.59	69.98	81	1.23667	1.21	1.64	1.61667	64.2833	56	79.33	71.5233
G10090_30766	243653	Clec1a	1.44	0.46	1	0.68	0.41	0.45	1.74	1.23	0.96	0.98	0.66	0.44	69	24	56	32	24	16	80	60	49	39	31	19	0.966667	0.513333	1.31	0.693333	49.6667	24	63	29.6667
G10090_28417	74188	Prl8a8	0.08	0	0	0	0	0	0	0	0	0	0	0	1	0	0	0	0	0	0	0	0	0	0	0	0.0266667	0	0	0	0.333333	0	0	0
G10090_10340	23849	Klf6	46.41	21.16	20.48	25.39	10.45	30.52	27.17	26.12	29.27	22.25	22.52	23.81	2956	1444	1506	1566	829	1419	1666	1688	1961	1176	1390	1355	29.35	22.12	27.52	22.86	1968.67	1271.33	1771.67	1307
G10090_32086	17164	Mapkapk2	128.75	103.8	96.49	93.94	77.09	123.36	88.21	83.13	90.42	99.68	120.81	92.98	5406	4672	4683	3822	4034	3786	3571	3545	3995	3476	4919	3487	109.68	98.13	87.2533	104.49	4920.33	3880.67	3703.67	3960.67
G10090_48797	115487367	Gm51753	21.07	14.72	16.78	13.15	4.52	8.01	12.16	10.69	13.84	7.99	8.38	10.82	604.82	453.51	558.13	366.28	161.87	168.33	337.47	312.3	418.1	190.73	233.5	277.34	17.5233	8.56	12.23	9.06333	538.82	232.16	355.957	233.857
G10090_13369	110075	Bmp3	1	0.52	0.73	1.79	0.88	3.21	0.98	0.76	0.33	1.23	1.32	1.66	96	54	81	167	105	225	91	74	33	98	123	143	0.75	1.96	0.69	1.40333	77	165.667	66	121.333
G10090_28968	80901	Cxcr6	0.04	1.46	0.66	1.1	0.4	0.78	1.78	1.76	1.09	1.29	1.06	1.28	1	41	20	28	13	15	45	47	30	28	27	30	0.72	0.76	1.54333	1.21	20.6667	18.6667	40.6667	28.3333
G10090_2920	230793	Ahdc1	8.52	6.45	8.33	9.91	3.62	15.99	10.82	9.97	9.16	11.85	15.64	8.32	862	693	960	950	456	1179	1041	999	959	981	1518	740	7.76667	9.84	9.98333	11.9367	838.333	861.667	999.667	1079.67
G10090_2059	13728	Mark2	25.63	28.5	27.25	32.57	15.34	50.76	23.87	24.14	22.3	27.12	35.44	33.03	1713	2025	2067	2093	1246	2390	1524	1593	1556	1492	2284	1893	27.1267	32.89	23.4367	31.8633	1935	1909.67	1557.67	1889.67
G10090_20802	108160	Fam50a	20.85	21.47	17.3	25.76	22.16	37.88	27.28	26.77	23.4	30.34	29.69	35.29	374	414	361	449	497	499	475	490	442	454	518	565	19.8733	28.6	25.8167	31.7733	383	481.667	469	512.333
G10090_6282	73458	Aldh3b3	2.44	5.1	3.6	7.35	4.13	8.98	5.03	4.6	5.62	3.08	4.28	11.29	62.31	148.03	112.04	197.22	137.79	172.29	134.07	128.31	160.2	71.49	110.48	275.37	3.71333	6.82	5.08333	6.21667	107.46	169.1	140.86	152.447
G10090_10590	70385	Spdl1	6.36	4.52	5.79	4.27	2.3	5.79	5.26	4.66	5.58	4.27	4.7	5.29	234	177	246	151	106	153	185	173	213	130	167	175	5.55667	4.12	5.16667	4.75333	219	136.667	190.333	157.333
G10090_28629	52715	Ccdc43	7.86	6.99	5.79	8.21	8.29	10.86	8.09	7.64	7.51	9.1	9.13	12.28	260	249	223	264	344	264	258	259	262	251	292	362	6.88	9.12	7.74667	10.17	244	290.667	259.667	301.667
G10090_13147	19317	Qk	38.05	18.48	20.83	25.4	10.87	30.43	28.2	26.22	23.58	30.72	26.29	24.4	2754	1468	1773	1797	991	1643	2026	1970	1854	1864	1869	1615	25.7867	22.2333	26	27.1367	1998.33	1477	1950	1782.67
G10090_27107	17755	Map1b	1.04	1.04	0.75	1.85	1.14	2.92	3	2.77	1.92	3.33	3.18	1.84	194	208	162	336	265	399	539	525	378	517	576	309	0.943333	1.97	2.56333	2.78333	188	333.333	480.667	467.333
G10090_20494	100163	Pafah2	4.46	11.08	6.29	13.73	8.82	13.83	10.3	13.4	8.99	12.9	13.14	14.68	205	552	335	607	507	463	456	634	441	499	592	610	7.27667	12.1267	10.8967	13.5733	364	525.667	510.333	567
G10090_6812	19664	Rbpj	16.02	10.33	8.61	10.92	5.57	16.82	13.22	12.98	11.29	13.08	12.8	12.76	1238	933	797	878	582	976	1068	1083	986	911	1037	942	11.6533	11.1033	12.4967	12.88	989.333	812	1045.67	963.333
G10090_8771	20322	Sord	9.54	13.22	7.83	18.39	17.27	22.07	14.33	17.32	13.89	23.43	16.93	22.2	306	455	291	572	691	518	444	565	469	625	527	636	10.1967	19.2433	15.18	20.8533	350.667	593.667	492.667	596
G10090_17964	100039089	Mup13	0	0	0	0	0	0	0	0	0.46	0.99	0	0	0	0	0	0	0	0	0	0	4.76	8.2	0	0	0	0	0.153333	0.33	0	0	1.58667	2.73333
G10090_219	237459	Cdk17	9.97	6.09	6.12	5.53	2.88	6.17	6.04	5.39	5.86	4.1	4.66	7.23	544	357	389	292	201	246	319	299	337	185	247	354	7.39333	4.86	5.76333	5.33	430	246.333	318.333	262
G10090_3061	102075	Plekhg4	0.21	0.15	0.13	0.09	0	0.06	0.08	0.15	0.09	0	0.03	0.05	15	11	10	6	0	3	5	10	6	0	2	3	0.163333	0.05	0.106667	0.0266667	12	3	7	1.66667
G10090_27151	13035	Ctsg	0.09	0.47	0.15	0.09	0	0	0.26	0.92	0.65	0.31	0.52	0.1	1	6	2	1	0	0	3	11	8	3	6	1	0.236667	0.03	0.61	0.31	3	0.333333	7.33333	3.33333
G10090_31428	104582	Rprml	0.62	0.07	0.27	0.08	0.25	0.84	0.4	0.3	0.37	0.46	0.24	0.35	8	1	4	1	4	8	5	4	5	5	3	4	0.32	0.39	0.356667	0.35	4.33333	4.33333	4.66667	4
G10090_10260	381107	Tmem232	0	0	0	0	0	0.03	0	0	0	0	0	0	0	0	0	0	0	1	0	0	0	0	0	0	0	0.01	0	0	0	0.333333	0	0
G10090_14613	67526	Atg12	16.66	10.69	10.23	20.84	16.2	20.98	17.08	15.59	11.72	21.71	19.01	21.84	561	411	397	724	706	550	553	568	442	609	661	680	12.5267	19.34	14.7967	20.8533	456.333	660	521	650
G10090_4071	105859	Csdc2	9.13	0.39	0.19	33.84	12.63	7.1	1.65	2.72	0.74	2.12	7.23	26.95	327	15	8	1175	564	186	57	99	28	63	251	862	3.23667	17.8567	1.70333	12.1	116.667	641.667	61.3333	392
G10090_732	101700	Trim68	5.68	2.7	2.43	7.18	7.14	11.17	5.22	5.71	3.57	6.25	7.95	11.35	193	99	96	237	304	278	172	198	128	177	263	346	3.60333	8.49667	4.83333	8.51667	129.333	273	166	262
G10090_22149	100044509	Tgfbr3l	1.54	0.86	1.26	1.27	1.6	8.48	0.71	0.75	1.1	2.12	2.69	3.46	20	12	19	16	26	81	9	10	15	23	34	40	1.22	3.78333	0.853333	2.75667	17	41	11.3333	32.3333
G10090_4190	71836	Shcbp1l	0.07	0.1	0	0	0.03	0.19	0.04	0.07	0	0.13	0.04	0	2	3	0	0	1	4	1	2	0	3	1	0	0.0566667	0.0733333	0.0366667	0.0566667	1.66667	1.66667	1	1.33333
G10090_30800	14630	Gclm	67.18	37.89	39.18	61.98	64.03	53.45	42.71	37.65	37.09	41.35	74.61	53.65	1377	790	863	1231	1321	650	740	811	776	682	1167	1027	48.0833	59.82	39.15	56.5367	1010	1067.33	775.667	958.667
G10090_6875	12306	Anxa2	861.43	1048.28	1132.68	696.55	553.3	891.12	857.11	805.26	1011.11	607.3	659.01	804.16	15342	20069	23459	12054	12340	11659	14819	14635	18968	9030	11431	12788	1014.13	713.657	891.16	690.157	19623.3	12017.7	16140.7	11083
G10090_29013	81905	Cacng8	0.03	0.16	0.03	0.07	0.11	0.14	0.1	0.1	0.03	0.12	0.31	0	1	5	1	2	4	3	3	3	1	3	9	0	0.0733333	0.106667	0.0766667	0.143333	2.33333	3	2.33333	4
G10090_8473	14584	Gfpt2	12.6	7.3	6.34	10.76	4.29	9.71	7.27	9.05	6.7	18.02	15.37	17.02	552	343	321	457	234	311	307	403	309	656	653	666	8.74667	8.25333	7.67333	16.8033	405.333	334	339.667	658.333
G10090_30678	381353	Ajm1	0.13	0.05	0.07	0.12	0.11	0.67	0.03	0.1	0.07	0.15	0.25	0.31	9	4	6	8	10	35	2	7	5	9	17	20	0.0833333	0.3	0.0666667	0.236667	6.33333	17.6667	4.66667	15.3333
G10090_13332	17965	Nbl1	72.08	120.01	97.85	93.92	42.55	99.22	164.66	168.43	157.82	175.74	172.9	46.7	1812	3194	2828	2256	1317	1812	3964	4261	4128	3634	4173	1040	96.6467	78.5633	163.637	131.78	2611.33	1795	4117.67	2949
G10090_17826	56349	Net1	64.71	43.29	37.79	67.17	33.93	84.23	55.29	48.9	47.28	64.4	55.98	68.06	3553	2492	2522	3584	2374	3477	2906	2698	2702	2965	3097	3311	48.5967	61.7767	50.49	62.8133	2855.67	3145	2768.67	3124.33
G10090_214	269120	Optc	0.38	0.26	0.04	0.43	0.71	0.44	0.31	0.18	0.06	0.29	0.34	0.39	11	7	2	10	20	7	8	4	2	7	8	9	0.226667	0.526667	0.183333	0.34	6.66667	12.3333	4.66667	8
G10090_7245	338369	Tmem220	0.7	0.96	0.93	1.06	0.79	1.08	1.21	1.06	1.07	0.67	0.96	1.41	15	22	23	22	21	17	25	23	24	12	20	27	0.863333	0.976667	1.11333	1.01333	20	20	24	19.6667
G10090_2086	20787	Srebf1	45.23	42.02	32.25	54.54	32.07	78.14	61.74	61.51	56.09	68.65	73.27	45.69	2946	2929	2428	3437	2594	3708	3865	4055	3838	3701	4617	2657	39.8333	54.9167	59.78	62.5367	2767.67	3246.33	3919.33	3658.33
G10090_25952	13007	Csrp1	209.61	158.93	106.87	274.79	176.14	132.55	157.07	157.17	147.83	151.45	182	203.52	5171	4210	3058	6579	5425	2396	3749	3948	3839	3111	4361	4483	158.47	194.493	154.023	178.99	4146.33	4800	3845.33	3985
G10090_9762	66587	Fastk	45.92	50.38	51.34	62.92	67.13	77.84	62.04	54.59	59.06	69.9	65.82	73.27	1191	1390	1547	1568	2170	1494	1550	1430	1598	1496	1639	1716	49.2133	69.2967	58.5633	69.6633	1376	1744	1526	1617
G10090_307	230861	Eif4g3	25.28	15.09	17.66	18.67	8.69	34.75	23.94	20.14	19.02	23.2	24.37	22.67	2532	1601	2040	1827	1069	2521	2290	2011	1989	1922	2385	1999	19.3433	20.7033	21.0333	23.4133	2057.67	1805.67	2096.67	2102
G10090_20695	74255	Smu1	30.81	19.37	18.66	24.33	15.13	22.15	23.52	21.87	18.81	22.89	17.67	27.52	1493	1006	1045	1142	913	784	1098	1076	959	921	830	1191	22.9467	20.5367	21.4	22.6933	1181.33	946.333	1044.33	980.667
G10090_28849	67427	Rps20	441.2	366.73	429.22	393.94	572.68	369.72	401.8	415.06	375.91	466.71	403.18	346.65	22610	20145	25416	19558	36556	13840	19836	21596	20267	19857	20027	15869	412.383	445.447	397.59	405.513	22723.7	23318	20566.3	18584.3
G10090_12466	11651	Akt1	194.43	139.32	161.37	108.12	87.13	121.26	126.48	120.89	131.91	121.22	122.72	112.93	7577	5830	7285	4088	4237	3459	4755	4794	5418	3931	4645	3936	165.04	105.503	126.427	118.957	6897.33	3928	4989	4170.67
G10090_32707	50527	Ero1a	28.16	22.59	29.75	41.2	10.22	22.76	21.42	22.38	24.34	15.5	18.95	33.08	1885	1620	2299	2671	852	1112	1380	1520	1714	861	1229	1978	26.8333	24.7267	22.7133	22.51	1934.67	1545	1538	1356
G10090_5623	103737	Pex12	4.17	3.3	2.89	5.09	5.32	8.04	4.47	4.33	3.47	6.09	4.89	7.86	143	119	114	167	224	203	145	148	124	170	161	235	3.45333	6.15	4.09	6.28	125.333	198	139	188.667
G10090_16308	73671	Sult6b1	0	0	0	0	0.06	0	0	0	0	0	0	0	0	0	0	0	1	0	0	0	0	0	0	0	0	0.02	0	0	0	0.333333	0	0
G10090_14332	17698	Msn	157.34	105.57	103.07	87.51	28.16	90.09	103.66	97.19	95.95	83.38	87.56	68.94	9064	6518	6858	4883	2020	3790	5750	5683	5815	3987	4888	3548	121.993	68.5867	98.9333	79.96	7480	3564.33	5749.33	4141
G10090_8632	216227	Slc17a8	0.02	0.03	0	0	0	0	0.16	0.04	0.03	0.02	0.09	0.08	1	2	0	0	0	0	9	3	2	1	6	4	0.0166667	0	0.0766667	0.0633333	1	0	4.66667	3.66667
G10090_25348	238880	Actbl2	3.92	0	0.02	5.24	4.64	1.51	0.47	0.67	0	0.21	1.76	9.31	156	0	1	202	230	44	18	27	0	7	68	331	1.31333	3.79667	0.38	3.76	52.3333	158.667	15	135.333
G10090_8438	224405	Cyyr1	3.19	1.13	2.98	1.19	0.82	1.55	2.59	2.33	2.64	2.4	1.77	1.07	271	109	244	104	92	98	225	213	251	180	142	86	2.43333	1.18667	2.52	1.74667	208	98	229.667	136
G10090_18865	23923	Aadat	0	0	0	0.08	0	0	0.04	0	0	0.05	0	0.04	0	0	0	2	0	0	1	0	0	1	0	1	0	0.0266667	0.0133333	0.03	0	0.666667	0.333333	0.666667
G10090_9083	71732	Vps11	21.25	13.35	15.26	17.35	10.7	24.03	16.43	14.9	14.66	16.92	17.31	21.49	1109	735	906	885	686	905	826	775	801	735	852	1003	16.62	17.36	15.33	18.5733	916.667	825.333	800.667	863.333
G10090_174	27267	Cars	22.68	22.3	21.51	25.7	13.09	26.67	20.14	17.42	21.33	17.33	17.51	33.39	880	914	946	964	627	778	750	685	856	562	657	1140	22.1633	21.82	19.63	22.7433	913.333	789.667	763.667	786.333
G10090_954	244091	Fsd2	0.8	1.05	1.41	1.87	3.07	7.05	5.37	3.43	2.85	8.96	2.46	4.28	35	49	71	79	167	225	226	152	131	325	104	167	1.08667	3.99667	3.88333	5.23333	51.6667	157	169.667	198.667
G10090_7038	30940	Usp25	33.54	31.95	35.47	25.42	13.38	29.56	32.08	28.75	31.73	26.67	26.75	26.8	2402	2444	2970	1767	1199	1570	2229	2097	2402	1612	1897	1704	33.6533	22.7867	30.8533	26.74	2605.33	1512	2242.67	1737.67
G10090_19548	72002	Slc39a5	0	0	0	0	0.1	0.08	0	0	0	0	0	0	0	0	0	0	3	1	0	0	0	0	0	0	0	0.06	0	0	0	1.33333	0	0
G10090_13558	19064	Ppy	0	0.25	0.23	0	0	0	0	0.26	0.26	0.32	0.27	0	0	1	1	0	0	0	0	1	1	1	1	0	0.16	0	0.173333	0.196667	0.666667	0	0.666667	0.666667
G10090_32348	19204	Ptafr	5.15	4.67	4.24	3.71	1.7	6.58	4.28	5.09	6.12	3.7	4.61	4.02	280	272	266	195	115	261	224	281	350	167	243	195	4.68667	3.99667	5.16333	4.11	272.667	190.333	285	201.667
G10090_13025	16619	Klk1b27	0.1	0	0	0	0.08	0.27	0.1	0.1	0	0	0.21	0	1	0	0	0	1	2	1	1	0	0	2	0	0.0333333	0.116667	0.0666667	0.07	0.333333	1	0.666667	0.666667
G10090_14499	258425	Olfr994	0	0	0	0	0.06	0	0	0	0	0	0	0	0	0	0	0	1	0	0	0	0	0	0	0	0	0.02	0	0	0	0.333333	0	0
G10090_4656	330319	Wipf3	0.91	0.99	1.48	1.22	0.46	3.28	1.55	1.32	1.3	2.29	1.86	0.8	61	73	116	78	40	161	101	89	92	127	122	49	1.12667	1.65333	1.39	1.65	83.3333	93	94	99.3333
G10090_22204	18505	Pax3	0.04	0.06	0.09	0	0.02	0.14	0.77	0.24	0.17	1.01	0.79	1.35	2	3	5	0	1	5	39	14	10	48	43	65	0.0633333	0.0533333	0.393333	1.05	3.33333	2	21	52
G10090_21263	321003	Xpnpep3	1.41	1.39	1.35	2.2	1.21	2.77	1.6	1.79	1.39	1.9	2.1	2.92	132	139	146	200	142	189	143	170	137	148	191	245	1.38333	2.06	1.59333	2.30667	139	177	150	194.667
G10090_29506	12350	Car3	271.84	459.01	241.82	394.36	1512.87	2259.08	1299.79	996.45	1231.67	1731.3	672.15	1307.97	5552	10073	5737	7822	38609	33847	25729	20745	26485	29475	13344	23847	324.223	1388.77	1175.97	1237.14	7120.67	26759.3	24319.7	22222
G10090_8327	56426	Pdcd10	51.7	29.5	31.91	32.94	20.77	26.69	35.85	36.16	31.26	28.22	26.08	28.36	1378	844	986	852	691	521	924	981	877	626	675	675	37.7033	26.8	34.4233	27.5533	1069.33	688	927.333	658.667
G10090_8358	106522	Pkdcc	7.09	9.08	7.05	7.16	7.65	10.94	11.26	11.3	11	14.16	12.01	8.3	249	342	287	240	334	282	383	402	407	413	408	258	7.74	8.58333	11.1867	11.49	292.667	285.333	397.333	359.667
G10090_1989	19934	Rpl22	267.71	191.34	201.93	200.82	246.87	171.94	251.73	257.96	227.7	238.96	229.53	208.14	8346	6401	7291	6072	9600	3923	7580	8179	7471	6196	6945	5795	220.327	206.543	245.797	225.543	7346	6531.67	7743.33	6312
G10090_1550	56299	Fkbpl	5.67	5.92	5.3	7.84	9.4	8.91	7.5	6.75	5.76	8.77	7.08	10.45	132	148	143	177	273	152	169	160	141	170	160	217	5.63	8.71667	6.67	8.76667	141	200.667	156.667	182.333
G10090_10392	68671	Pcyt2	23.27	30.53	23.78	38.67	39.63	55.25	34.06	34.4	28.96	41.04	45.48	52.61	614	861	726	989	1302	1067	865	922	805	901	1163	1234	25.86	44.5167	32.4733	46.3767	733.667	1119.33	864	1099.33
G10090_16198	214547	She	2.03	1.64	0.92	0.89	0.52	1.29	2.77	2.38	2.86	1.64	1.47	0.58	179	155	94	76	57	83	235	213	266	120	126	46	1.53	0.9	2.67	1.23	142.667	72	238	97.3333
G10090_2669	497652	Acd	31.14	25.78	24.77	33.21	26.42	40.75	33.27	28.42	27.49	32.96	30.96	33.75	593	541	532	619	642	586	613	567	560	542	582	580	27.23	33.46	29.7267	32.5567	555.333	615.667	580	568
G10090_7881	72805	Zfp839	1.92	2.01	1.54	3.02	1.89	6.69	2.96	2.8	2.14	3.13	4.04	4.62	102	118	96	157	131	262	152	152	122	141	212	223	1.82333	3.86667	2.63333	3.93	105.333	183.333	142	192
G10090_47	18969	Pola2	12.34	12.9	9.52	18.07	14.05	21.35	14.67	13.81	11.24	18.26	16.98	22.47	428	481	382	608	610	541	492	486	410	526	569	694	11.5867	17.8233	13.24	19.2367	430.333	586.333	462.667	596.333
G10090_5367	105171	Arrdc3	25.95	11.7	11.18	18.9	8.84	32.96	10.35	11.89	9.58	19.62	13.27	16.91	1598	746	797	1128	679	1480	612	734	621	996	792	929	16.2767	20.2333	10.6067	16.6	1047	1095.67	655.667	905.667
G10090_48422	115486407	C1H2orf66	0	0	0	0	0	0	0	0	0	0	0.06	0	0	0	0	0	0	0	0	0	0	0	1	0	0	0	0	0.02	0	0	0	0.333333
G10090_24979	338346	Gpr21	0.09	0.14	0.08	0	0.05	0.08	0.06	0.18	0.23	0.26	0.03	0.1	3	5	3	0	2	2	2	6	8	7	1	3	0.103333	0.0433333	0.156667	0.13	3.66667	1.33333	5.33333	3.66667
G10090_4637	67880	Dcxr	18.02	13.03	11.05	22.08	21.56	16.41	13.35	19.03	15.71	15.47	19.01	17.79	427	332	304	508	638	285	306	459	392	305	438	376	14.0333	20.0167	16.03	17.4233	354.333	477	385.667	373
G10090_10817	77963	Hook1	14.56	7.86	8.44	12.89	4.06	11.43	10.14	8.85	8.49	7.6	7.72	7.98	796	501	515	744	309	447	534	493	497	340	412	457	10.2867	9.46	9.16	7.76667	604	500	508	403
G10090_2419	19094	Mapk11	8.5	4.57	3.97	5.79	4.64	8.15	4.7	4.26	4.23	5.28	6.53	8.72	298	172	161	197	203	209	159	152	156	154	222	273	5.68	6.19333	4.39667	6.84333	210.333	203	155.667	216.333
G10090_16075	71584	Gdpd2	0.35	6.98	3.77	7.36	12.93	45.73	8.01	7.71	8.01	13.98	11.93	27.78	13	268	154	257	575	1212	278	283	306	415	417	891	3.7	22.0067	7.91	17.8967	145	681.333	289	574.333
G10090_6884	14167	Fgf12	0	0.03	0.03	0.06	0.07	0.05	0.11	0.13	0.06	0.19	0.2	0.14	0	2	3	6	8	2	7	13	6	10	13	10	0.02	0.06	0.1	0.176667	1.66667	5.33333	8.66667	11
G10090_2501	66938	Sh3d21	15.59	6.12	8.13	17.4	18.07	47.21	9.75	9.36	5.66	17.88	24.59	17.63	461	200	283	517	673	1054	276	279	177	449	720	472	9.94667	27.56	8.25667	20.0333	314.667	748	244	547
G10090_6552	74149	Zfp946	3.39	1.06	1.04	2.24	1.64	3.02	3.88	2.35	2.46	1.52	2.1	3.26	147	49	52	94	87	96	162	104	112	55	89	127	1.83	2.3	2.89667	2.29333	82.6667	92.3333	126	90.3333
G10090_8841	105246572	Gm41844	4.84	2.01	0.81	2.44	0.95	5.74	1.86	1.55	1.16	2.63	1.78	4.8	105.29	46.9	20.49	51.54	25.77	91.57	39.15	34.27	26.58	47.65	37.72	93.23	2.55333	3.04333	1.52333	3.07	57.56	56.2933	33.3333	59.5333
G10090_31798	381457	Crnn	65.98	0.31	0.63	387.94	177.56	79.11	19.4	22.08	0.55	13	99.5	281.61	1812	9	20	10336	6085	1591	515	617	16	297	2653	6906	22.3067	214.87	14.01	131.37	613.667	6004	382.667	3285.33
G10090_33936	474160	Smim40	0.77	0.77	0.58	0.45	0.18	1.24	0.67	0.97	1.25	1.05	0.73	0.25	7	7.51	6.16	4	2	9.04	6	9	12	8	7	2	0.706667	0.623333	0.963333	0.676667	6.89	5.01333	9	5.66667
G10090_12636	68734	Ppp4r3a	15.67	11.21	9.79	15.7	8.98	19.89	14.93	12.45	10.97	13.37	16.26	18.23	1090	831	784	1054	776	1006	997	876	801	769	1092	1129	12.2233	14.8567	12.7833	15.9533	901.667	945.333	891.333	996.667
G10090_9475	71175	Nipbl	11.13	3.66	4.33	10.11	4.58	12.18	9.68	8.09	7.04	5.02	9.88	10.27	1724	614	779	1509	887	1370	1449	1279	1140	642	1471	1426	6.37333	8.95667	8.27	8.39	1039	1255.33	1289.33	1179.67
G10090_30029	209195	Clic6	0.11	0.02	0	1.22	0.89	1.93	0.44	0.62	0.07	1.14	1.58	1.16	6	1	0	66	62	79	24	35	4	53	86	58	0.0433333	1.34667	0.376667	1.29333	2.33333	69	21	65.6667
G10090_19797	225995	D030056L22Rik	6.11	6.75	7.78	7.89	12.39	14.67	8.39	7.04	5.48	9.58	11.73	11.12	165	198	247	204	419	290	216	195	154	214	313	262	6.88	11.65	6.97	10.81	203.333	304.333	188.333	263
G10090_3847	15042	H2-T24	1.78	2.08	1.08	4.24	0.53	6.74	2.76	3.04	2.91	7.08	9.22	2.08	49	69.04	36.18	117	18	142.62	80.14	88	91.14	169.44	262	50.93	1.64667	3.83667	2.90333	6.12667	51.4067	92.54	86.4267	160.79
G10090_16712	69215	Sat2	5.93	2.33	2	3.68	3.51	5.92	4.66	3.61	3.05	5.59	4.21	4.73	66	29	28	42	49	46	50	44	36	52	44	46	3.42	4.37	3.77333	4.84333	41	45.6667	43.3333	47.3333
G10090_16224	19935	Mrpl23	189.83	163.57	150.05	204.01	232.68	176.27	185.57	182.12	175.55	213.76	210.3	195.27	1211	1134	1135	1276	1879	847	1181	1205	1190	1157	1329	1119	167.817	204.32	181.08	206.443	1160	1334	1192	1201.67
G10090_18579	12922	Crhr2	1.64	0.9	1.5	1.57	2.44	5.08	5.15	1.94	1.5	10.1	3.83	2.43	64	38	68	59	119	144	195	76	62	329	144	85	1.34667	3.03	2.86333	5.45333	56.6667	107.333	111	186
G10090_19510	74186	Ccdc3	3.91	6.47	3.4	6.28	8.13	19.7	9.32	9.79	6.6	13.12	14.42	9.63	151	268	152	235	391	556	347	384	268	421	540	332	4.59333	11.37	8.57	12.39	190.333	394	333	431
G10090_18656	75124	Nxnl2	0.15	0.07	0.26	0	0.67	0.21	0.23	0.15	0.2	0.27	0.07	0.09	2	1	4	0	11	2	3	2	3	3	1	1	0.16	0.293333	0.193333	0.143333	2.33333	4.33333	2.66667	1.66667
G10090_9493	407786	Taf9b	6.42	3.21	2.67	7.1	5.17	6.7	4.68	4.71	3.74	5.04	5.39	6.94	234	125	114	250	236	178	165	174	143	153	191	227	4.1	6.32333	4.37667	5.79	157.667	221.333	160.667	190.333
G10090_10506	239759	Liph	6.09	5.12	2.68	14.19	9.91	10.69	5.58	6.36	5.07	7.07	7.41	13.71	281	299	176	781	634	410	293	367	240	295	407	696	4.63	11.5967	5.67	9.39667	252	608.333	300	466
G10090_21371	18597	Pdha1	59.42	53.36	60.36	57.85	54.26	78.47	74.95	70.52	63.83	95.94	61.84	74.63	2478	2386	2911	2338	2820	2392	3014	2988	2801	3324	2501	2780	57.7133	63.5267	69.7667	77.47	2591.67	2516.67	2934.33	2868.33
G10090_6868	237339	L3mbtl3	8.24	3.79	4.66	5.26	2.69	9.71	5.47	4.6	4.45	6.2	6.18	5.51	563	278	366	346	224	476	359	322	323	351	407	335	5.56333	5.88667	4.84	5.96333	402.333	348.667	334.667	364.333
G10090_4998	75586	Krtap9-3	92.34	0	0.43	655.83	820.8	32.4	1.94	6.05	0	1.96	18.96	239.93	726	0	4	5040	8131	189	15	49	0	13	146	1681	30.9233	503.01	2.66333	86.95	243.333	4453.33	21.3333	613.333
G10090_7388	17192	Mbd3	136.64	122.18	106.11	143.51	160.41	181.54	128.68	123.92	119.94	176.47	197.9	155.85	2856	2727	2568	2898	4162	2765	2592	2626	2628	3058	3988	2899	121.643	161.82	124.18	176.74	2717	3275	2615.33	3315
G10090_10682	217325	Llgl2	10.93	14.39	15.18	18.35	8.73	20.81	10.73	10.1	10.52	10.07	15.11	17.4	576	811	926	937	574	803	547	540	584	442	774	821	13.5	15.9633	10.45	14.1933	771	771.333	557	679
G10090_32252	75552	Paqr9	0.24	1.11	0.45	0.72	2.1	1.08	1.36	1.44	1.42	1.36	0.6	1.81	8	39	17	23	86	26	43	48	49	37	19	53	0.6	1.3	1.40667	1.25667	21.3333	45	46.6667	36.3333
G10090_298	21419	Tfap2b	7.01	5.5	2.66	14.81	9.94	17.05	7.38	6.24	4.33	10.08	15.82	19.77	520	431	236	1094	935	999	559	498	363	643	1148	1474	5.05667	13.9333	5.98333	15.2233	395.667	1009.33	473.333	1088.33
G10090_29955	14979	H2-Ke6	20.23	24.58	19.2	33.62	51.43	56.28	36.18	35.37	28.62	54.46	57.33	47.77	226	296	251	366	721	464	395	405	337	510	625	476	21.3367	47.11	33.39	53.1867	257.667	517	379	537
G10090_21349	230612	Slc5a9	0.59	4.71	2.25	2.75	1.3	5.49	4.25	4.5	3.67	2.28	1.88	4.57	38	333	171	173	105	263	258	301	254	125	120	269	2.51667	3.18	4.14	2.91	180.667	180.333	271	171.333
G10090_12908	319535	Zfp182	0.68	0.61	0.58	0.86	0.97	3.06	1.18	1.29	1.11	0.84	1.35	2.6	65	60	62	80	112	211	105	123	109	64	119	221	0.623333	1.63	1.19333	1.59667	62.3333	134.333	112.333	134.667
G10090_3214	105787	Prkaa1	10.21	7.54	8.05	10.49	6.08	13.86	9.45	7.91	7.94	8.34	7.96	11.93	721	571	658	717	535	716	642	567	590	488	545	753	8.6	10.1433	8.43333	9.41	650	656	599.667	595.333
G10090_33249	67891	Rpl4	2018.49	1443.72	1716.55	2105.15	2279.05	1975.4	1682.1	1631.7	1377.59	1834.67	1946.23	2182.99	37477	28814	37054	37974	52902	26925	30300	30902	26933	28414	35142	36178	1726.25	2119.87	1563.8	1987.96	34448.3	39267	29378.3	33244.7
G10090_5476	69699	2310079G19Rik	2.96	0	0	1.67	3.17	0	0	0	0	0	0	1.49	29	0	0	16	39	0	0	0	0	0	0	13	0.986667	1.61333	0	0.496667	9.66667	18.3333	0	4.33333
G10090_15897	66714	4921524J17Rik	10.11	5.53	5	10.22	11.5	11.04	8.02	9.69	6.89	9.94	9.97	13.48	216	127	124	212	307	173	166	211	155	177	207	257	6.88	10.92	8.2	11.13	155.667	230.667	177.333	213.667
G10090_10624	29816	Hip1r	48.62	48.63	61.86	43.29	22.24	67.88	32.6	30.92	35.45	30.4	38.64	46.67	3064	3093	4321	2743	1810	3182	2003	1886	2181	1573	2447	2699	53.0367	44.47	32.99	38.57	3492.67	2578.33	2023.33	2239.67
G10090_9455	224805	Aars2	5.26	6.7	4.8	6.15	5.16	8.18	5.96	5.85	5.38	7.68	7.77	7.27	253	333	273	270	303	293	285	280	283	289	337	320	5.58667	6.49667	5.73	7.57333	286.333	288.667	282.667	315.333
G10090_12861	170738	Kcnh7	0.01	0	0	0	0.05	0	0	0	0	0	0.01	0	1	0	0	0	5	0	0	0	0	0	2	0	0.00333333	0.0166667	0	0.00333333	0.333333	1.66667	0	0.666667
G10090_8894	233887	Zfp553	6.36	4.68	3.75	13.15	10.05	14.88	7.51	6.68	5.46	12.07	15.22	14.38	318	251	217	637	626	543	362	339	287	501	737	642	4.93	12.6933	6.55	13.89	262	602	329.333	626.667
G10090_49236	115488503	Gm52197	12.76	5.15	3.83	10.68	2.43	13.1	4.55	3.82	2.62	4.1	8.24	4.98	650.86	275.78	213.55	527.73	149.4	484.33	220.03	197.53	150.02	175.8	409.59	227.53	7.24667	8.73667	3.66333	5.77333	380.063	387.153	189.193	270.973
G10090_20933	11783	Apaf1	2.96	3.7	3.43	2.4	1.17	3.04	3.36	3.52	3.2	2.89	2.96	2.49	300	401	401	235	147	224	327	361	340	242	290	224	3.36333	2.20333	3.36	2.78	367.333	202	342.667	252
G10090_24026	16333	Ins1	0	0	0	0	0	0	0	0	0.18	0	0	0	0	0	0	0	0	0	0	0	1	0	0	0	0	0	0.06	0	0	0	0.333333	0
G10090_1896	75409	Slitrk5	0.16	0.19	0.21	0.06	0.02	0.22	0.21	0.22	0.13	0.33	0.11	0.05	11	14	17	4	2	12	14	16	10	19	8	3	0.186667	0.1	0.186667	0.163333	14	6	13.3333	10
G10090_3002	668218	Bin2	19.69	25.96	29.73	10.41	2.44	7.05	11.83	13.24	13.28	8.72	9.64	4.57	535	749	924	260	79	141	306	358	370	190	250	106	25.1267	6.63333	12.7833	7.64333	736	160	344.667	182
G10090_3536	74374	Clec16a	24.85	19.41	15.86	40.1	20.54	38.7	24.99	23.89	23.85	26.66	28.05	33.77	1488.09	1277.55	1149.2	2295.07	1514.12	1786.51	1491.11	1497.98	1567.26	1374.43	1678.5	1827.85	20.04	33.1133	24.2433	29.4933	1304.95	1865.23	1518.78	1626.93
G10090_16803	14745	Lpar1	10.84	10.11	7.79	10.5	4.94	10.03	15.92	16.46	12.26	15.29	12.67	10.61	559	559	466	525	316	377	791	862	664	655	634	488	9.58	8.49	14.88	12.8567	528	406	772.333	592.333
G10090_12593	94213	Ddx50	25.99	13.63	13.64	21.69	19.08	31.82	25.92	24.23	19.68	26.91	22.24	30.91	1028	589	638	855	950	935	1000	972	824	901	878	1113	17.7533	24.1967	23.2767	26.6867	751.667	913.333	932	964
G10090_5664	14617	Gjd2	0	0	0	0	0	0	0	0	0	0	0.05	0	0	0	0	0	0	0	0	0	0	0	2	0	0	0	0	0.0166667	0	0	0	0.666667
G10090_5017	11497	Adam3	0.34	0.45	0.54	0.96	0.38	0.83	1.54	2.78	1.41	3.03	1.61	0.71	12	19	25	37	20	24	59	112	59	100	62	25	0.443333	0.723333	1.91	1.78333	18.6667	27	76.6667	62.3333
G10090_12476	67063	Pgap4	3.91	1.98	1.26	6.96	6.54	9.47	4.87	5.06	3.21	6.84	6.46	9.48	143	76	64	234	344	256	169	175	128	216	259	306	2.38333	7.65667	4.38	7.59333	94.3333	278	157.333	260.333
G10090_9016	53856	Prg3	0	0	0	0.09	0	0	0	0	0	0	0	0	0	0	0	1	0	0	0	0	0	0	0	0	0	0.03	0	0	0	0.333333	0	0
G10090_18850	434246	Trim72	7.84	6.59	12.06	7.11	8.99	25.09	15.42	7.22	15.59	30.33	9.3	11.31	289	270	530	250	426	680	538	278	617	924	334	369	8.83	13.73	12.7433	16.98	363	452	477.667	542.333
G10090_29629	16703	Krtap8-1	721.22	0	1.01	4648.23	7017.57	132.89	33.7	88.43	0.19	13.04	180.2	2595.22	3575	0	6	22659	44173	494	167	456	1	55	881	11446	240.743	3932.9	40.7733	929.487	1193.67	22442	208	4127.33
G10090_14419	16402	Itga5	34.77	20.45	20.63	14.36	4.66	17.74	25.04	23.96	23.77	16.34	18.6	12.33	2323	1464	1591	929	388	865	1610	1624	1671	906	1204	736	25.2833	12.2533	24.2567	15.7567	1792.67	727.333	1635	948.667
G10090_3578	76376	Slc24a2	0.02	0.03	0.01	0.06	0.01	0.08	0.07	0.02	0.03	0.05	0.05	0.04	3	6	2	10	2	10	11	4	6	7	8	6	0.02	0.05	0.04	0.0466667	3.66667	7.33333	7	7
G10090_4504	67381	Med4	31.33	19.92	22.64	28.83	33.77	41.33	24.84	25.99	23.65	34.01	29.36	40.08	522	357	439	467	704	506	402	442	415	473	476	596	24.63	34.6433	24.8267	34.4833	439.333	559	419.667	515
G10090_4991	70802	Pwwp2a	3.56	2.66	2.9	4.9	4.83	11.48	6.35	5.01	3.45	4.83	6.96	8.34	193	161	195	273	342	480	349.27	299.14	216	236.03	395.11	431.89	3.04	7.07	4.93667	6.71	183	365	288.137	354.343
G10090_12366	170759	Atp13a1	18.37	17.3	15.84	22.73	13.24	37.03	19.9	17.91	18.62	18.46	23.55	26.55	1084	1092	1079	1297	974	1601	1129	1071	1153	903	1346	1398	17.17	24.3333	18.81	22.8533	1085	1290.67	1117.67	1215.67
G10090_8547	271375	Cd200r2	0	0	0	0.22	0.27	0.06	0	0	0.08	0	0	0.14	0	0	0	5	8	1	0	0	2	0	0	3	0	0.183333	0.0266667	0.0466667	0	4.66667	0.666667	1
G10090_26551	18126	Nos2	5.74	1.29	4.34	0.69	0.49	0.6	0.78	1.17	0.73	0.59	0.51	0.49	349	80	299	39	35	25	43	69	44	28	28	25	3.79	0.593333	0.893333	0.53	242.667	33	52	27
G10090_32992	21814	Tgfbr3	25.28	11.09	12.72	11.61	3.86	15.03	13.83	14.64	15.1	12.39	13.48	7.66	2375	1116	1378	1056	451	1030	1249	1395	1492	965	1226	643	16.3633	10.1667	14.5233	11.1767	1623	845.667	1378.67	944.667
G10090_49800	115489962	LOC115489962	3.03	0.53	1.34	2.23	1.12	2.69	2.66	0.74	1.17	2.02	3.64	1.03	73.83	13.76	37.94	52.78	34.14	47.97	62.61	18.29	30.03	40.88	86.15	22.43	1.63333	2.01333	1.52333	2.23	41.8433	44.9633	36.9767	49.82
G10090_3684	64931	Izumo1r	0.15	0.27	0.28	0.4	0.64	0	0	0	0.37	0.11	0	0.22	2	3	5	4	12	0	0	0	4	1	0	2	0.233333	0.346667	0.123333	0.11	3.33333	5.33333	1.33333	1
G10090_9297	234695	Carmil2	0.23	0.29	0.19	0.51	0.2	0.8	0.33	0.51	0.35	0.31	0.51	0.46	15	20	14	32	17	38	21	34	24	17	32	27	0.236667	0.503333	0.396667	0.426667	16.3333	29	26.3333	25.3333
G10090_5194	15452	Hprt	88.85	81.4	64.41	84.27	64.42	59.66	93.23	98.06	80.99	66.64	53.5	86.92	1545	1522	1303	1424	1401	762	1574	1740	1483	967	905	1349	78.22	69.45	90.76	69.02	1456.67	1195.67	1599	1073.67
G10090_12833	223473	Nipal2	8.45	14.26	8.22	17.14	11.23	17.08	13.28	13.04	12.39	10.05	11.06	17.49	541	921.92	586.22	1027	865	822.15	797.02	821	805	515.66	686	981.02	10.31	15.15	12.9033	12.8667	683.047	904.717	807.673	727.56
G10090_2295	14562	Gdf3	0	0.09	0.03	0.21	0	0.19	0	0.27	0.14	0.25	0.29	0.08	0	3	1	3	0	2	0	7	3	3	6	1	0.04	0.133333	0.136667	0.206667	1.33333	1.66667	3.33333	3.33333
G10090_27209	319149	H3c4	2.64	3.51	1.54	2.16	1.64	2.66	4.38	3.76	3.71	3.64	2.61	4.61	9.9	14.38	6.97	8.01	7.87	7.55	16.62	14.81	14.73	11.71	9.71	15.36	2.56333	2.15333	3.95	3.62	10.4167	7.81	15.3867	12.26
G10090_14875	100273	Osbpl9	78.36	44.13	45.3	57.79	34.72	59.7	49.53	48.75	50.44	46.89	43.92	57.36	2995	1853	2060	2176	1680	1685	1846	1914	2074	1556	1732	2049	55.93	50.7367	49.5733	49.39	2302.67	1847	1944.67	1779
G10090_2528	71089	Septin12	0	0	0	0	0.05	0	0.07	0	0	0	0.07	0	0	0	0	0	1	0	1	0	0	0	1	0	0	0.0166667	0.0233333	0.0233333	0	0.333333	0.333333	0.333333
G10090_33730	338320	Mia2	47.71	35.83	38.54	37.24	22.76	41.46	39.13	36.16	36.22	34.04	33.23	40.01	2039	1639	1908	1541	1205	1280	1605	1570	1622	1200	1384	1526	40.6933	33.82	37.17	35.76	1862	1342	1599	1370
G10090_15161	83945	Dnaja3	17.03	18.64	15.29	22.32	18.86	24.83	22.14	20.96	20.11	25.56	21.05	28.19	625	737	649	797	863	670	787	785	778	783	751	924	16.9867	22.0033	21.07	24.9333	670.333	776.667	783.333	819.333
G10090_8240	11750	Anxa7	67.26	93.8	96.98	70.21	37.65	85.97	83.14	74.03	85.9	62.31	56.63	65.13	2647	4045	4490	2764	1910	2550	3241	3049	3511	2066	2214	2362	86.0133	64.61	81.0233	61.3567	3727.33	2408	3267	2214
G10090_18564	103742	Mien1	71.25	119.85	92.3	106.42	113.37	85.02	124.89	127.46	105.48	125.49	132.06	120.76	551	998	832	801	1097	491	944	1005	856	812	994	826	94.4667	101.603	119.277	126.103	793.667	796.333	935	877.333
G10090_18831	12049	Bcl2l10	0.58	0.42	0.11	0	0.31	0	0.33	0.38	0.62	0.47	0.07	0.29	9	7	2	0	6	0	5	6	10	6	1	4	0.37	0.103333	0.443333	0.276667	6	2	7	3.66667
G10090_8873	50797	Copb2	77.18	64.94	56.11	76.49	35.54	69.52	77.47	71.34	70.66	72.36	65.96	77.02	3453	3115	2902	3316	1981	2273	3341	3242	3326	2689	2861	3078	66.0767	60.5167	73.1567	71.78	3156.67	2523.33	3303	2876
G10090_33828	67096	Mmachc	4.41	6.68	3.09	9.7	7.93	8.88	8.07	7.52	7.77	10.23	8.39	11.34	118	192	96	252	265	174	209	205	219	228	218	271	4.72667	8.83667	7.78667	9.98667	135.333	230.333	211	239
G10090_17769	100504234	Ccdc170	0.3	0.25	0.17	0.38	0.2	0.89	0.62	0.49	0.39	0.93	1	0.58	25	22	15	31	21	54	50	41	34	66	81	44	0.24	0.49	0.5	0.836667	20.6667	35.3333	41.6667	63.6667
G10090_26085	71030	4933403O08Rik	0	0.01	0	0	0	0.01	0	0.01	0	0	0	0	0	1	0	0	0	1	0	1	0	0	0	0	0.00333333	0.00333333	0.00333333	0	0.333333	0.333333	0.333333	0
G10090_348	225372	Apbb3	2.38	2.67	2.26	4.09	4.12	10.56	3.86	3.36	2.95	3.98	3.91	6.41	69	83	76	115	149	224	108	99	90	96	110	166	2.43667	6.25667	3.39	4.76667	76	162.667	99	124
G10090_25245	100206	Adprhl2	19.67	17.61	16.13	20.06	24.04	26.63	19.27	20.38	17.49	24.45	22.42	23.62	348	335	332	345	532	346	331	368	326	361	386	373	17.8033	23.5767	19.0467	23.4967	338.333	407.667	341.667	373.333
G10090_22912	75141	Rasd2	1.29	0.71	0.53	1.13	0.33	1.84	1.06	0.98	0.6	1.44	0.83	0.85	53	31	25	45	17	55	42	41	26	49	33	31	0.843333	1.1	0.88	1.04	36.3333	39	36.3333	37.6667
G10090_3502	241627	Wdr76	1.31	1.66	1.3	2.39	1.57	3.95	2.61	1.93	1.64	3.35	2.45	3.46	83	114	96	146	125	184	161	125	110	178	152	198	1.42333	2.63667	2.06	3.08667	97.6667	151.667	132	176
G10090_16840	110596	Arhgef28	4.44	1.29	1.05	4.22	3.15	6.06	2.3	1.95	1.71	2.85	4.01	4.51	367	103	98	318	273	343	167	156	141	174	299	300	2.26	4.47667	1.98667	3.79	189.333	311.333	154.667	257.667
G10090_14025	269643	Ppp2r2c	0.73	2.3	0.9	5.22	3.3	6.26	2.29	4.38	2.11	6.08	6.14	4.45	45	152	64	312	253	282	136	274	137	311	367	245	1.31	4.92667	2.92667	5.55667	87	282.333	182.333	307.667
G10090_31148	13051	Cx3cr1	0.34	2.83	1.43	0.77	0.17	0.8	2.19	2.61	1.29	0.78	1.38	0.56	19	165	93	42	12	33	113	149	76	36	70	28	1.53333	0.58	2.03	0.906667	92.3333	29	112.667	44.6667
G10090_7783	210135	Zfp180	6.92	6.11	5.37	9.36	6.47	12.26	7.95	7.11	6.7	7.63	7.87	12.47	408	388	366	537	475	528	451	425	415	373	449	656	6.13333	9.36333	7.25333	9.32333	387.333	513.333	430.333	492.667
G10090_10905	27801	Zdhhc8	10.27	8.7	6.83	14.96	12.46	25.83	15.5	14.69	10.83	20.86	24.05	16.81	721	677	554	1009	1088	1344	1048	1040	800	1210	1652	1059	8.6	17.75	13.6733	20.5733	650.667	1147	962.667	1307
G10090_7862	76640	1700113H08Rik	0.06	0.11	0.05	0	0.05	0.55	0.18	0.06	0	0.07	0.06	0.13	1	2	1	0	1	7	3	1	0	1	1	2	0.0733333	0.2	0.08	0.0866667	1.33333	2.66667	1.33333	1.33333
G10090_23970	66808	9030624G23Rik	3.69	1.19	1.63	2.17	1.25	2.94	1.6	1.49	1.45	1.39	2.38	2.29	120.03	41.86	61.37	68.94	51.37	70.16	50.81	49.66	50.04	37.88	75.88	67.25	2.17	2.12	1.51333	2.02	74.42	63.49	50.17	60.3367
G10090_6402	74741	C2cd5	5.47	3.63	3.91	2.68	2.56	7.24	4.26	3.69	3.52	4.32	4.4	6.02	368	261	302	173	215	358	278	254	249	244	286	359	4.33667	4.16	3.82333	4.91333	310.333	248.667	260.333	296.333
G10090_15389	244416	Ppp1r3b	8.92	3.25	4.58	12.56	6.71	10.03	5.96	6.11	2.98	6.06	11.04	13.4	578	225	341	784	543	472	371	400	202	325	700	776	5.58333	9.76667	5.01667	10.1667	381.333	599.667	324.333	600.333
G10090_25874	67529	Fgfr1op2	50.83	37.22	36.28	36.92	32.02	45.43	42.85	42.54	37.17	41.55	41.8	45.69	2077	1621	1705	1445	1616	1342	1676	1756	1584	1404	1646	1650	41.4433	38.1233	40.8533	43.0133	1801	1467.67	1672	1566.67
G10090_12732	19130	Prox1	0.49	0.25	0.25	0.5	0.1	0.68	0.84	0.57	0.42	0.74	0.56	0.1	61	33	36	61	15	61	101	72	55	77	68	11	0.33	0.426667	0.61	0.466667	43.3333	45.6667	76	52
G10090_7576	97287	Mtmr14	15.04	16.47	14.3	18.18	17.35	21.68	14.27	13.94	11.98	18.76	22.53	20.46	531	613	583	617	765	573	488	491	430	558	718	632	15.27	19.07	13.3967	20.5833	575.667	651.667	469.667	636
G10090_11894	57258	Xpo4	5.87	3.05	3.36	4.24	1.86	3.98	3.52	2.98	2.66	3.14	3.18	4	621	403.02	437	520	297	365.03	416	384	363	331	385	456	4.09333	3.36	3.05333	3.44	487.007	394.01	387.667	390.667
G10090_632	140859	Nek8	4.02	2.1	1.86	3.99	2.97	6.91	2.86	3.15	1.98	3.82	3.93	6.22	163	92	88	157	151	204	112	130	83	129	156	224	2.66	4.62333	2.66333	4.65667	114.333	170.667	108.333	169.667
G10090_13520	14725	Lrp2	0.05	0	0	0.09	0.05	0.02	0.02	0.01	0	0	0.1	0.12	12	0	0	21	16	3	4	2	0	0	24	27	0.0166667	0.0533333	0.01	0.0733333	4	13.3333	2	17
G10090_4689	209334	Gen1	1.4	1.31	1.23	1.39	0.85	1.85	1.47	1.39	1.44	1.36	1.61	1.73	112	109	113.88	104	83	107	113	113	122	89	124	125	1.31333	1.36333	1.43333	1.56667	111.627	98	116	112.667
G10090_11956	16680	Krt84	1.75	1.21	0.84	28.44	34.68	2.14	1.01	0.82	0.87	0.29	0.31	3.35	65	48	36	1023	1604	58	36	31	34	9	11	111	1.26667	21.7533	0.9	1.31667	49.6667	895	33.6667	43.6667
G10090_25492	230863	Sh2d5	25.87	10.76	28.34	3.3	0.43	0.77	4.8	3.17	7.62	0.18	0.53	1.16	1198	534	1517	148	25	26	214	149	371	7	24	48	21.6567	1.5	5.19667	0.623333	1083	66.3333	244.667	26.3333
G10090_26638	56030	Tmem131	21.9	19.74	17.9	26.95	11.23	44.06	24.91	21.9	19.5	24.88	29.5	28.44	2224	2149	2098	2651	1419	3260	2435	2257	2084	2096	2904	2576	19.8467	27.4133	22.1033	27.6067	2157	2443.33	2258.67	2525.33
G10090_28575	242418	Dcaf10	5.7	3.28	3.1	4.77	3.38	5.34	4.47	4.43	3.45	4.14	4.32	5.2	640	396	401	524	474	439	486	505	409	386	470	523	4.02667	4.49667	4.11667	4.55333	479	479	466.667	459.667
G10090_10045	24136	Zeb2	9.65	6.93	5.34	4.73	3.11	8.42	9.76	9.94	8.32	8.71	9.13	5.01	1368	1055	876	651	541	883	1345	1441	1252	1032	1267	642	7.30667	5.42	9.34	7.61667	1099.67	691.667	1346	980.333
G10090_555	21853	Timeless	6.58	4.12	5.04	5.65	4.39	10.98	6.41	5.32	5.19	9.08	8.3	7.89	450	299	396	372	372	547	417	365	370	510	544	480	5.24667	7.00667	5.64	8.42333	381.667	430.333	384	511.333
G10090_23089	278180	Vsig4	1.55	0.84	2.11	0.88	0.09	0.8	2.14	1.78	4.2	1.21	0.93	0.36	29	17	46	16	2	11	39	34	83	19	17	6	1.5	0.59	2.70667	0.833333	30.6667	9.66667	52	14
G10090_32366	11792	Apex1	89.71	78.57	78.88	93.15	94.14	98.96	89.02	82.89	75.29	88.39	100	112.79	1499	1412	1534	1513	1968	1215	1445	1414	1325	1233	1626	1682	82.3867	95.4167	82.4	100.393	1481.67	1565.33	1394.67	1513.67
G10090_19431	230101	Gba2	4.44	13.3	16.77	12.46	8.27	26.81	8.65	10.1	9.65	11.95	11.1	19.17	234	751	1021	636	543	1032	439	540	535	523	567	902	11.5033	15.8467	9.46667	14.0733	668.667	737	504.667	664
G10090_18595	54150	Rdh7	0.05	0	0	0	0	0	0	0	0.05	0	0	0.05	1	0	0	0	0	0	0	0	1	0	0	1	0.0166667	0	0.0166667	0.0166667	0.333333	0	0.333333	0.333333
G10090_11617	22626	Slc23a3	4.59	1.24	0.56	6.55	2.04	1.96	0.71	0.79	0.65	0.66	1.02	2.98	156	47	23	216	88	55	29	33	28	21	37	98	2.13	3.51667	0.716667	1.55333	75.3333	119.667	30	52
G10090_13318	21744	Adad1	0.04	0	0	0	0.03	0.15	0	0.04	0	0.09	0	0.04	1	0	0	0	1	3	0	1	0	2	0	1	0.0133333	0.06	0.0133333	0.0433333	0.333333	1.33333	0.333333	1
G10090_10385	102216272	Ak6	21.25	24.45	17.96	26.52	28.62	23.9	30.73	30.3	26.82	27.34	24.84	32.94	246.38	305.42	243.4	299.51	416.2	204.36	347.85	359.86	327.6	265.54	280.89	340.62	21.22	26.3467	29.2833	28.3733	265.067	306.69	345.103	295.683
G10090_33714	99480	Dnttip2	40.63	17.2	20.82	22.66	13.17	25.75	25.65	21.67	23.37	22.1	19.8	24.8	1398	635	829	756	565	648	852	758	846	632	661	762	26.2167	20.5267	23.5633	22.2333	954	656.333	818.667	685
G10090_7704	66812	Ppcdc	9.23	6.34	6.33	9.36	11.85	16.49	10.72	11	10.03	9.62	12.94	14.14	214	131	166	193	270	269	216	223	219	149	278	277	7.3	12.5667	10.5833	12.2333	170.333	244	219.333	234.667
G10090_30550	93747	Echs1	74.33	45.69	44.47	67.5	77.85	84.55	59.16	64.16	54.57	90.78	68.89	83.88	1476	975	1026	1302	1932	1232	1139	1299	1141	1503	1330	1487	54.83	76.6333	59.2967	81.1833	1159	1488.67	1193	1440
G10090_25627	209032	Zc3hav1l	1.32	0.31	0.5	1.48	0.82	2.57	1.32	0.99	0.78	1.08	1.36	2.1	134	34	58	145	103	190	128	102	83	91	133	190	0.71	1.62333	1.03	1.51333	75.3333	146	104.333	138
G10090_29624	70601	Ecd	19.69	17.9	15.66	22.2	14.13	23.5	18.4	18.28	15.91	18.51	16.41	25.32	907	884	834	991	811	791	817	855	770.96	707.99	733	1042	17.75	19.9433	17.53	20.08	875	864.333	814.32	827.663
G10090_156	72567	Bclaf1	25.72	10.14	13.59	16.56	8.22	25.71	17.54	15.21	13.75	13.43	15.56	19.02	2123	897	1291	1330	845	1561	1396	1272	1195	923	1249	1414	16.4833	16.83	15.5	16.0033	1437	1245.33	1287.67	1195.33
G10090_4203	100043597	Srcap	9.37	8.83	8.99	14.07	5.14	23.46	11.76	10.59	9.69	12.02	15.61	15.59	1609	1623	1778	2338	1098	2936	1940	1843	1750	1710	2594	2391	9.06333	14.2233	10.68	14.4067	1670	2124	1844.33	2231.67
G10090_4755	56489	Ikbke	6.53	9.1	8.47	4.95	3.28	11.05	8.48	7.96	7.99	6.15	9.19	7.7	308	457	457	225	192	369	381	380	394	239	415	309	8.03333	6.42667	8.14333	7.68	407.333	262	385	321
G10090_1351	70427	Mier2	15.86	16.64	15.81	22.2	17.17	42.31	17.5	15.24	15.94	18.82	24.64	24.79	628	699	712	843	829	1217	666	612	653	607	932	867	16.1033	27.2267	16.2267	22.75	679.667	963	643.667	802
G10090_9769	12568	Cdk5	12.84	12.05	8.82	18.36	23.14	24.55	15.77	14.81	13.74	18.79	19.11	26.56	375	379	295	521	841	519	443	444	420	457	543	694	11.2367	22.0167	14.7733	21.4867	349.667	627	435.667	564.667
G10090_11018	93697	Ice2	2.21	2.04	1.24	2.98	1.95	4.8	2.86	2.52	2.46	2.84	2.58	3.39	133	132	88	174	144	203	165	157	157	140	151	179	1.83	3.24333	2.61333	2.93667	117.667	173.667	159.667	156.667
G10090_16391	22169	Cmpk2	1.02	1.31	0.86	2.98	1.81	7.99	3.08	3.09	1.61	8.41	10.97	2.85	48	66	47	136	106	275	140	148	80	329	501	120	1.06333	4.26	2.59333	7.41	53.6667	172.333	122.667	316.667
G10090_7110	15431	Hoxd11	0.12	0	0	0.05	0	0.05	0.02	0.02	0.02	0.02	0.05	0	7	0	0	3	0	2	1	1	1	1	3	0	0.04	0.0333333	0.02	0.0233333	2.33333	1.66667	1	1.33333
G10090_7728	385354	Frmd7	0.14	0.1	0.05	0.53	0.54	0.45	0.09	0.14	0.1	0.27	0.23	0.53	8	5	4	28	38	19	3	8	5	14	14	29	0.0966667	0.506667	0.11	0.343333	5.66667	28.3333	5.33333	19
G10090_6736	235312	C1qtnf5	20.4	17.79	17.33	19.07	15.46	22.43	38.23	37.6	32.22	28.38	27.78	16.36	361.57	337.45	353.33	325.83	337.19	288.15	649.59	670.61	596.26	418.03	472.1	259.65	18.5067	18.9867	36.0167	24.1733	350.783	317.057	638.82	383.26
G10090_7373	56460	Pkp3	195.31	190.82	225.29	291.24	168.14	246.35	150.65	135.23	151.5	112.14	184.34	262.77	8150	8564	10866	11777	8748	7533	6063	5733	6653	3900	7469	9807	203.807	235.243	145.793	186.417	9193.33	9352.67	6149.67	7058.67
G10090_7903	211978	Zfyve26	2.42	2.85	3.03	4.11	2.01	6.32	3.41	3.44	3.04	4.16	3.99	4.61	336	411	480	541	311	604	431	447	435	455	507	537	2.76667	4.14667	3.29667	4.25333	409	485.333	437.667	499.667
G10090_1774	215789	Phactr2	7.96	4.58	5.11	4.13	2.43	7.37	6.29	5.62	5.53	5.5	5.57	3.29	620	365	381	365	258	448	504	474	448	397	411	251	5.88333	4.64333	5.81333	4.78667	455.333	357	475.333	353
G10090_7798	18436	P2rx1	0.54	1.73	1.33	0.66	0.44	1.29	4.12	3.38	3.89	1.89	1.47	0.43	19	67	55	23	20	34	142	123	146	55	50	14	1.2	0.796667	3.79667	1.26333	47	25.6667	137	39.6667
G10090_5131	230233	Elp1	4.5	3.36	3.54	5.57	2.71	7.37	4.38	4.21	3.74	4.96	5.28	6.4	431	344	390	517	325	516	402	410	375	394	490	549	3.8	5.21667	4.11	5.54667	388.333	452.667	395.667	477.667
G10090_12222	270109	Pcnx2	0	0	0	0.01	0	0	0	0.01	0.01	0	0	0	0	0	0	1	0	0	0	1	1	0	0	0	0	0.00333333	0.00666667	0	0	0.333333	0.666667	0
G10090_18063	14089	Fap	2.83	4.85	2.14	4.35	5.75	11.1	6.1	5.5	5.34	6.45	5.61	8.71	107	185	94	158	281	308	227	217	203	201	197	292	3.27333	7.06667	5.64667	6.92333	128.667	249	215.667	230
G10090_6135	76294	Asb5	12.73	3.13	5.64	5.38	9.82	14.69	23.54	12.62	25.54	22.75	7.51	12.04	266	71	138	108	259	225	479	270	565	398	154	227	7.16667	9.96333	20.5667	14.1	158.333	197.333	438	259.667
G10090_19589	13209	Ddx6	22.97	14.6	13.3	24.79	10.4	26.47	19.83	16.76	14.28	21.72	20.64	23.85	1944	1455	1312	2145	1208	1791	1720	1578	1353	1661	1803	1970	16.9567	20.5533	16.9567	22.07	1570.33	1714.67	1550.33	1811.33
G10090_22833	66885	Acadsb	11.86	14.22	9.39	14.42	9.25	23.43	20.63	23.88	17.93	26.12	19.3	18.89	589	757	539	694	572	850	987	1204	937	1077	929	838	11.8233	15.7	20.8133	21.4367	628.333	705.333	1042.67	948
G10090_921	218314	Zfp595	0.82	0.54	0.49	1.13	0.69	1.82	1.27	0.93	0.59	0.86	0.95	1.53	49	34	33	64.48	51	82	71.17	56	37	42.12	53.34	80	0.616667	1.21333	0.93	1.11333	38.6667	65.8267	54.7233	58.4867
G10090_21761	74665	Drc3	0.41	0.25	0.4	0.84	0.82	1.94	0.67	0.74	0.49	1.14	1.29	1.65	11	7	12	22	27	38	18	20	14	26	33	38	0.353333	1.2	0.633333	1.36	10	29	17.3333	32.3333
G10090_10010	16643	Klrd1	0.52	2.17	0.53	2.07	0.99	1.04	2.12	2.71	2.08	1.26	1.21	1.28	5	23	6	23	12	9	28	35	22	12	14	13	1.07333	1.36667	2.30333	1.25	11.3333	14.6667	28.3333	13
G10090_49933	115490334	Gm44064	0.04	0.03	0.03	0	0.06	0	0.11	0	0.03	0	0	0	1	1	1	0	2	0	3	0	1	0	0	0	0.0333333	0.02	0.0466667	0	1	0.666667	1.33333	0
G10090_24164	171469	Gpr37l1	1.22	2.19	1.3	1.39	0.88	1.15	1.88	1.88	1.66	2.52	2.26	0.74	39	75	48	43	35	27	58	61	56	67	70	21	1.57	1.14	1.80667	1.84	54	35	58.3333	52.6667
G10090_3851	28028	Mrpl50	17.35	13.3	11.94	15.66	15.24	17.24	17.44	15.63	14.95	15.9	13.17	19.92	513	422	409	449	562	373	498	470	465	391	378	526	14.1967	16.0467	16.0067	16.33	448	461.333	477.667	431.667
G10090_16961	19173	Psmb5	180.55	176.96	157.02	195.78	176.57	131.47	188.24	192.35	170.66	188.41	181.7	204.12	1746	1847	1781	1847	2146	940	1784	1910	1740	1530	1717	1760	171.51	167.94	183.75	191.41	1791.33	1644.33	1811.33	1669
G10090_6471	234684	Lrrc29	1.79	0.75	1.25	0.99	0.99	1.19	0.95	0.68	1.08	0.87	0.77	0.81	56	26	48	31	35	29	25	23	35	21	19	24	1.26333	1.05667	0.903333	0.816667	43.3333	31.6667	27.6667	21.3333
G10090_25585	69146	Gsdmd	12.77	16.99	13.77	11.12	4.8	15.06	11.58	15.79	13.07	12.96	14.15	8.12	309	443	385	262	143	266	272	387	332	262	332	176	14.51	10.3267	13.48	11.7433	379	223.667	330.333	256.667
G10090_6966	230806	Crybg2	8.88	13.4	14.63	21.32	6.95	21.84	11.25	10.19	10.22	9.02	13.74	18.92	661	1053	1255	1535	640	1198	805	761	792	555	1009	1251	12.3033	16.7033	10.5533	13.8933	989.667	1124.33	786	938.333
G10090_14934	436188	Gm5751	0	0	0	0	0.21	0	0	0	0	0	0.27	0	0	0	0	0	1	0	0	0	0	0	1	0	0	0.07	0	0.09	0	0.333333	0	0.333333
G10090_6592	14594	Ggta1	13.28	14.06	14.46	13.95	7.44	17.31	15.22	14.34	13.4	12.96	11.09	13.31	712	798	891	722	494	680	777	776	753	571	575	629	13.9333	12.9	14.32	12.4533	800.333	632	768.667	591.667
G10090_13676	26944	Tinag	0	0	0	0	0.07	0.06	0.04	0.17	0	0.06	0.05	0	0	0	0	0	2	1	1	4	0	1	1	0	0	0.0433333	0.07	0.0366667	0	1	1.66667	0.666667
G10090_7510	73914	Irak3	21.81	15.89	18.27	10.04	5.63	19.88	15.65	16.6	12.91	13.47	15.07	13.6	973	760	940	430	313	648	673	751	606	499	652	542	18.6567	11.85	15.0533	14.0467	891	463.667	676.667	564.333
G10090_21491	280635	Emilin3	0.18	0.13	0.19	0.22	0.14	0.92	0.42	0.37	0.16	0.69	0.41	0.17	9	7	11	11	9	34	21	19	9	29	20	8	0.166667	0.426667	0.316667	0.423333	9	18	16.3333	19
G10090_18578	18383	Tnfrsf11b	2.97	1.79	0.72	2.84	2.3	2.26	2.14	2.78	2.54	1.64	1.86	2.89	122	79	34	113	118	68	85	116	110	56	74	106	1.82667	2.46667	2.48667	2.13	78.3333	99.6667	103.667	78.6667
G10090_13675	18854	Pml	9.03	11.42	7.49	12.1	6.32	19.53	12.09	11.66	11.36	13.64	19.82	12.82	623	837	574	786	556	970	775	821	832	783	1288	783	9.31333	12.65	11.7033	15.4267	678	770.667	809.333	951.333
G10090_8262	75828	Hormad2	0.12	0	0.07	0	0	0	0	0.08	0.04	0	0.17	0	3	0	2	0	0	0	0	2	1	0	4	0	0.0633333	0	0.04	0.0566667	1.66667	0	1	1.33333
G10090_3795	15530	Hspg2	33.73	24.77	25.52	24.07	10.82	56.85	46.05	42.17	39.67	42.24	47.12	18.7	7602	5976	6629	5248	3031	9337	9970	9631	9403	7890	10279	3768	28.0067	30.58	42.63	36.02	6735.67	5872	9668	7312.33
G10090_33670	70350	Basp1	91.48	26.31	18.39	59.31	90.81	122.79	61.57	52.69	23.53	75.34	132.88	88.47	2338	722	545	1471	2897	2299	1522	1371	633	1603	3298	2019	45.3933	90.97	45.93	98.8967	1201.67	2222.33	1175.33	2306.67
G10090_24951	77337	Akr1c21	0	0	0	0	0	0.18	0	0	0	0.24	0	0	0	0	0	0	0	2	0	0	0	3	0	0	0	0.06	0	0.08	0	0.666667	0	1
G10090_20036	16939	Lor	5.3	141.35	108.42	182.61	120.81	1516.88	297.79	385.62	112.06	818.01	544.53	624.7	129	3693	3060	4312	3670	27044	7011	9554	2870	16573	12869	13571	85.0233	606.767	265.157	662.413	2294	11675.3	6478.33	14337.7
G10090_914	12159	Bmp4	10.64	2.39	3.71	18.12	17.95	28.88	11.01	9.3	3.69	19.87	19.28	27.37	306	74	124	507	646	610	307	273	112	477	540	704	5.58	21.65	8	22.1733	168	587.667	230.667	573.667
G10090_29131	237761	Sowaha	0.22	0.09	0.16	0.52	0.28	0.41	0.15	0.13	0.19	0.16	0.25	0.39	12	5	10	27	19	16	8	7	11	7	13	19	0.156667	0.403333	0.156667	0.266667	9	20.6667	8.66667	13
G10090_30868	16922	Phyh	54.57	54.85	43.28	54.32	41.35	49.92	46.23	47.55	53.69	50.12	46.37	53.69	1059	1144	976	1024	1003	711	870	941	1097	811	875	930	50.9	48.53	49.1567	50.06	1059.67	912.667	969.333	872
G10090_18284	66437	Fis1	220.88	203.89	184.34	285.97	308.33	250.03	221.43	243.73	208.35	275.07	287.58	283.84	1869	1846	1823	2355	3270	1562	1833	2111	1848	1951	2366	2130	203.037	281.443	224.503	282.163	1846	2395.67	1930.67	2149
G10090_10759	12298	Cacnb4	0.05	0.29	0.15	0.11	0.05	0.13	0.14	0.15	0.19	0.09	0.05	0.14	4	28	15	9	8	11	13	14	20	8	6	15	0.163333	0.0966667	0.16	0.0933333	15.6667	9.33333	15.6667	9.66667
G10090_10104	26896	Med14	12.61	7.67	7.39	15.31	6.23	15.74	10.32	10.05	8.21	11.28	11.71	12.29	1234	790	798	1456	765	1140	948	1000	817	898	1096	1115	9.22333	12.4267	9.52667	11.76	940.667	1120.33	921.667	1036.33
G10090_31826	622473	Ripply1	0.15	0	0	0	0.24	0	0.62	0.15	0.14	0	0	0	1	0	0	0	2	0	4	1	1	0	0	0	0.05	0.08	0.303333	0	0.333333	0.666667	2	0
G10090_10994	72569	Bbs5	3.21	2.1	1.54	3.26	2.89	4.2	3.83	3.91	3.02	2.95	3.2	4.28	63	45	35	63	72	61	74	79	63	49	62	76	2.28333	3.45	3.58667	3.47667	47.6667	65.3333	72	62.3333
G10090_7328	269295	Rtn4rl2	30.08	8.48	22.6	4.8	2.77	4.14	4.52	5.41	9.16	3.1	4.12	2.95	691	227	589	109	75	62	101	122	228	66	86	61	20.3867	3.90333	6.36333	3.39	502.333	82	150.333	71
G10090_2599	56541	Habp4	19.11	11.9	10.43	15.06	12.53	22.11	15.02	13.3	12.7	23.02	20.09	15.02	708	473	447	541	579	599	537	501	495	709	722	497	13.8133	16.5667	13.6733	19.3767	542.667	573	511	642.667
G10090_14738	229900	Gbp7	3.39	2.69	1.76	2.17	0.73	4.38	4.81	5.87	3.61	5.38	6.69	1.81	292	248	175	181	78	275	398	513	327	384	558	139	2.61333	2.42667	4.76333	4.62667	238.333	178	412.667	360.333
G10090_13221	67528	Nudt7	11.61	19.51	12.76	9.14	15.87	14.9	15.5	16.74	18.31	16.25	10.41	14.13	176	299	222	140	285	175	218	257	280	198	152	195	14.6267	13.3033	16.85	13.5967	232.333	200	251.667	181.667
G10090_7551	210105	Zfp719	0.85	1.59	1.4	1.62	1.52	2.18	1.92	1.95	1.38	1.64	2.02	2.67	64	130	122	120	144	121	141	147	109	104	149	177	1.28	1.77333	1.75	2.11	105.333	128.333	132.333	143.333
G10090_4074	15185	Hdac6	8.01	5.52	5.71	7.3	4.87	14.09	6.31	5.84	5.42	7.35	6.75	8.34	490	362	402	430	370	631	373	362	348	373	398	457	6.41333	8.75333	5.85667	7.48	418	477	361	409.333
G10090_11221	232966	Zfp114	0.05	0.09	0.02	0.33	0.07	0.25	0.14	0.27	0.11	0.21	0.16	0.2	2	4	1	14	4	8	6	12	5	8	7	8	0.0533333	0.216667	0.173333	0.19	2.33333	8.66667	7.66667	7.66667
G10090_9581	16825	Ldb1	87.47	71.96	76.41	113.05	116.42	259.46	95.85	79.62	63.07	104.52	152.26	155.92	2858	2405	2873	3551	4619	6015	2922	2545	2120	2786	4773	4468	78.6133	162.977	79.5133	137.567	2712	4728.33	2529	4009
G10090_13917	70497	Arhgap17	18.21	21.27	18.25	20.88	9.48	34.74	23.31	22.93	18.51	23.22	35.6	18.25	900	1129	1050	1000	580	1239	1120	1158	966	951	1713	802	19.2433	21.7	21.5833	25.69	1026.33	939.667	1081.33	1155.33
G10090_10656	66884	Appbp2	14.59	10.6	11.35	12.54	6.98	15.43	11.72	10.1	10.64	11.38	11.51	13.9	503	392	453	419	300	389	390	354	386	326	385	428	12.18	11.65	10.82	12.2633	449.333	369.333	376.667	379.667
G10090_13402	217039	Ggnbp2	28.19	13.63	18.77	19.16	11.33	26.98	23.51	21.5	18.77	19.33	19.09	23.83	1243	643	956	819	624	870	1003	967	872	712	819	938	20.1967	19.1567	21.26	20.75	947.333	771	947.333	823
G10090_11905	11883	Arsa	9.02	11.92	8.84	10.03	8.51	19.02	12.04	14.65	12.67	11.87	15.42	13.83	469	664	531	505	551	722	603	773	693	512	777	642	9.92667	12.52	13.12	13.7067	554.667	592.667	689.667	643.667
G10090_6535	380785	Begain	6.99	0.83	1.24	4.48	7.35	17.26	4.24	3.17	1.35	6.96	10.24	7.41	277	35	59	171	362	501	161	127	56	230	392	262	3.02	9.69667	2.92	8.20333	123.667	344.667	114.667	294.667
G10090_19909	68031	Rnf146	11.62	5.66	5.53	10.33	7.77	11.61	8.63	9.29	6.41	11.02	9.56	11.37	737	395	416	633	616	537	527	595	431	568	592	648	7.60333	9.90333	8.11	10.65	516	595.333	517.667	602.667
G10090_20076	14536	Nr6a1	1.27	0.65	0.64	1.3	0.63	1.65	0.69	0.49	0.63	0.54	0.87	1.72	121	64	70	120	75	110	62	47	63	43	80	141	0.853333	1.19333	0.603333	1.04333	85	101.667	57.3333	88
G10090_5251	258463	Olfr1393	0.04	0	0	0	0.03	0.11	0.03	0.05	0.02	0	0	0.05	1	0	0	0	2	1.85	1	2	1	0	0	2	0.0133333	0.0466667	0.0333333	0.0166667	0.333333	1.28333	1.33333	0.666667
G10090_1474	108073	Grm7	0	0	0	0.03	0.03	0.06	0.08	0.03	0	0	0.03	0.05	0	0	0	2	2	2	5	2	0	0	2	3	0	0.04	0.0366667	0.0266667	0	2	2.33333	1.66667
G10090_17107	13491	Drd4	1.13	0	0	0.13	0.9	0.45	0.2	0.32	0	0.16	0.47	0.6	22	0	0	4	20	7	3	5	0	4	9	11	0.376667	0.493333	0.173333	0.41	7.33333	10.3333	2.66667	8
G10090_4249	279706	Nup62cl	0.14	0.04	0.1	0.04	0.06	0	0.07	0.08	0.03	0.04	0	0	2	1	3	1	2	0	2	2	1	1	0	0	0.0933333	0.0333333	0.06	0.0133333	2	1	1.66667	0.333333
G10090_29031	67856	Echdc3	2.01	1.65	0.52	2.53	3.8	3.62	2.16	2.21	1.95	3.89	2.53	4.01	50	44	15	61	118	66	52	56	51	80	61	89	1.39333	3.31667	2.10667	3.47667	36.3333	81.6667	53	76.6667
G10090_7931	328274	Zfp459	0.47	0.15	0.21	0.59	0.46	0.94	0.23	0.44	0.08	0.27	0.36	0.41	23	8	12	30	29	34	12	23	4	11	17	19	0.276667	0.663333	0.25	0.346667	14.3333	31	13	15.6667
G10090_12145	109648	Npy	11.37	1.16	1.76	15.84	2.32	2.24	3.16	4.45	1	3.46	8.54	28.65	54	6	10	74	14	8	15	22	5	14	40	121	4.76333	6.8	2.87	13.55	23.3333	32	14	58.3333
G10090_20558	231098	Dnajc5g	0	0	0	0.06	0	0	0	0	0	0	0	0	0	0	0	1	0	0	0	0	0	0	0	0	0	0.02	0	0	0	0.333333	0	0
G10090_18223	547160	H2al1e	8.1	0	0	8.41	5.11	0	0.82	0.9	0	0	0.8	2.86	29.1	0	0	29.86	23.46	0	3	3.38	0	0	2.86	9.12	2.7	4.50667	0.573333	1.22	9.7	17.7733	2.12667	3.99333
G10090_20822	69824	Glod5	0	0	0	0	0	0	0	0	0	0	0.09	0	0	0	0	0	0	0	0	0	0	0	1	0	0	0	0	0.03	0	0	0	0.333333
G10090_18899	60596	Gucy1a1	0.81	1.62	1.68	1.44	1.03	2.4	3.33	3.51	2.78	3.12	2.82	1.42	58	125	139	100	92	126	230	256	210	186	196	91	1.37	1.62333	3.20667	2.45333	107.333	106	232	157.667
G10090_7129	80892	Zfhx4	0.51	0.27	0.23	0.4	0.24	0.73	0.88	0.77	0.69	0.8	0.82	0.46	113	63	57	87	66	117	187	171	160	148	176	90	0.336667	0.456667	0.78	0.693333	77.6667	90	172.667	138
G10090_7367	239027	Arhgap22	10.2	6.4	9.26	6.85	5.05	4.4	5.24	4.23	5.69	3.26	3.53	5.17	326	240	346	203	198	101	155	145	185	81	123	142	8.62	5.43333	5.05333	3.98667	304	167.333	161.667	115.333
G10090_2825	666339	Muc3	0	0.01	0	0	0	0	0	0	0	0	0	0	0	1	0	0	0	0	0	0	0	0	0	0	0.00333333	0	0	0	0.333333	0	0	0
G10090_9850	234915	Cep126	0.91	0.2	0.34	1.07	0.69	1.84	0.7	0.62	0.47	1.07	1.29	1.5	71	15	34	80	72	129	45	45	42	66	100	115	0.483333	1.2	0.596667	1.28667	40	93.6667	44	93.6667
G10090_27815	110173	Manba	6.65	6.05	5.27	6.08	1.59	5.18	8.29	7.72	7.05	5.76	4.7	3.97	366	357	335	324	109	208	439	431	408	263	251	195	5.99	4.28333	7.68667	4.81	352.667	213.667	426	236.333
G10090_24816	547431	Btnl2	0.87	1.02	0.54	0.5	0.35	0.33	0.92	1.7	2.29	0.72	0.25	0.45	34	42	23	18	16	9	34	64	89	22	9	15	0.81	0.393333	1.63667	0.473333	33	14.3333	62.3333	15.3333
G10090_6221	218977	Dlgap5	9.07	5.96	7.21	6.02	5.22	10.7	7.95	5.97	7.37	7.56	10.67	11.81	382	268	347	246	273	327	323	254	326	265	434	441	7.41333	7.31333	7.09667	10.0133	332.333	282	301	380
G10090_23344	22759	Zfp97	3.87	0.71	1.04	1.66	1.57	3.7	2.84	2.5	1.94	0.77	1.76	2.6	156.44	30.69	48.18	64.8	78.88	108.78	110	102.23	82.27	26.19	69.11	93.65	1.87333	2.31	2.42667	1.71	78.4367	84.1533	98.1667	62.9833
G10090_30231	320982	Arl4c	37.78	17.58	12.34	22.71	16.37	30.49	21.4	25.09	16.81	26.46	24.6	21.37	2254	1124	850	1312	1216	1328	1229	1519	1055	1310	1422	1139	22.5667	23.19	21.1	24.1433	1409.33	1285.33	1267.67	1290.33
G10090_22987	71446	Get1	3.33	3.94	2.98	3.44	2.67	5.01	4.29	3.77	3.64	4.11	3.78	5.54	120	152	124	120	120	132	149	138	138	123	132	178	3.41667	3.70667	3.9	4.47667	132	124	141.667	144.333
G10090_24949	13648	Klk1b9	0	0	0	0.32	0	0	0	0	0	0	0	0.12	0	0	0	3	0	0	0	0	0	0	0	1	0	0.106667	0	0.04	0	1	0	0.333333
G10090_16656	231238	Sel1l3	1.61	0.5	1.25	1.04	1.87	3.02	1.96	1.22	1.35	2.18	0.56	1.21	110	37	99	69	159	151	129	85	97	124	37	74	1.12	1.97667	1.51	1.31667	82	126.333	103.667	78.3333
G10090_6358	227613	Tubb4b	398.86	383.13	445.58	372.27	302.9	458.17	289.11	263.03	331.46	294.57	305.75	533.98	8552	8825	11093	7750	8113	7204	6005	5747	7482	5263	6371	10221	409.19	377.78	294.533	378.1	9490	7689	6411.33	7285
G10090_31067	69440	Dennd6b	0.98	0.75	0.94	1.4	1.39	3.65	1.09	0.7	0.74	1.7	1.33	2.85	64	57	78	100	126	191	72	50	54	102	91	181	0.89	2.14667	0.843333	1.96	66.3333	139	58.6667	124.667
G10090_8399	108168971	Gm46866	0.06	0	0.1	0.31	0.24	0.08	0.37	0.12	0.17	0.21	0.06	0.53	1	0	2	5	5	1	6	2	3	3	1	8	0.0533333	0.21	0.22	0.266667	1	3.66667	3.66667	4
G10090_18458	20210	Saa3	1633.49	4268.16	3368.15	113.77	2.46	2.4	1359.65	1636.98	5331.46	11.25	8.61	1.32	10184	26900	24508	683	19	13	8395	10436	33861	70	48	7	3089.93	39.5433	2776.03	7.06	20530.7	238.333	17564	41.6667
G10090_5341	30056	Timm9	23.79	17.26	18.05	17.69	23.65	20.81	19.25	19.27	17.56	20.16	21.04	24.11	227	176	202	170	288	153	184	193	186	171	205	210	19.7	20.7167	18.6933	21.77	201.667	203.667	187.667	195.333
G10090_22375	268379	Abca13	0.05	0.02	0.04	0	0	0.01	0	0	0.01	0.01	0.01	0.01	11	5	11	1	0	1	0	1	3	2	2	1	0.0366667	0.00333333	0.00333333	0.01	9	0.666667	1.33333	1.66667
G10090_2539	244310	Dlgap2	0.07	0.03	0.08	0.02	0.01	0.08	0.05	0.01	0.07	0.07	0.02	0.03	8	3	7	3	4	5	3	1	6	5	2	2	0.06	0.0366667	0.0433333	0.04	6	4	3.33333	3
G10090_10779	56791	Ube2l6	15.44	16.84	11.32	22.3	14.22	43.27	19.63	19.44	17.99	44.81	53.51	15.12	278	326	237	390	320	572	343	357	341	673	937	243	14.5333	26.5967	19.02	37.8133	280.333	427.333	347	617.667
G10090_21203	105246961	AB010352	0.48	0.19	0.23	0.56	0.31	0.68	0.54	0.4	0.31	0.33	0.54	0.5	76.81	33	42.07	86.79	61.76	79	83	64	52	44	84	71.41	0.3	0.516667	0.416667	0.456667	50.6267	75.85	66.3333	66.47
G10090_28985	66248	Alg5	35.39	20.72	23.2	24.2	19.55	20.41	29.94	29.64	26	26.08	21.09	25.64	685	431	522	455	473	290	562	585	530	421	397	443	26.4367	21.3867	28.5267	24.27	546	406	559	420.333
G10090_16338	66493	Mrpl51	51.08	46.42	41.52	45.56	57.62	39.46	50.27	48.98	46	51.64	41.67	63.8	1025	1001	968	888	1445	581	978	1002	972	864	813	1143	46.34	47.5467	48.4167	52.37	998	971.333	984	940
G10090_10087	232811	Kmt5c	16.52	16.31	16.28	23.99	25.5	48.05	18.01	17.24	15.11	22.02	33.27	34.31	565	593	654	801	1090	1303	602	598	562	608	1112	1113	16.37	32.5133	16.7867	29.8667	604	1064.67	587.333	944.333
G10090_18892	66997	Psmd12	79.01	55.05	53.01	67.2	43.62	56.73	66.41	61.57	60.95	58.94	52.42	68.94	1851	1385	1441	1528	1276	974	1506	1469	1503	1150	1193	1442	62.3567	55.85	62.9767	60.1	1559	1259.33	1492.67	1261.67
G10090_10139	74682	Wdr35	5.46	2.15	1.48	4.13	1.94	4.71	3.32	3.31	2.26	4.27	3.85	4.38	360	152	113	264	159	227	211	222	157	234	246	258	3.03	3.59333	2.96333	4.16667	208.333	216.667	196.667	246
G10090_12789	244209	Cyp2r1	1.33	1.26	0.52	1.19	0.71	1.62	2.06	1.97	1.31	1.49	1.47	0.79	20	23	11	18	17	18	32	28	20	23	24	12	1.03667	1.17333	1.78	1.25	18	17.6667	26.6667	19.6667
G10090_48628	115486966	Gm51592	0	0	0	0	0.07	0.06	0	0	0	0	0	0	0	0	0	0	2	1	0	0	0	0	0	0	0	0.0433333	0	0	0	1	0	0
G10090_31017	105245097	Gm40595	1.73	1.17	0.35	0.95	0.15	1.51	1.1	1.04	1.5	2.09	0.68	1.23	35.44	25.79	8.33	18.98	3.74	22.78	21.9	21.86	32.34	35.73	13.58	22.5	1.08333	0.87	1.21333	1.33333	23.1867	15.1667	25.3667	23.9367
G10090_26100	382074	Foxr1	0	0	0	0	0	0.06	0	0	0	0	0	0	0	0	0	0	0	1	0	0	0	0	0	0	0	0.02	0	0	0	0.333333	0	0
G10090_28230	13389	Dll3	0.13	0	0.03	0.1	0.13	0	0.03	0.13	0	0.04	0.03	0.04	4	0	1	3	5	0	1	4	0	1	1	1	0.0533333	0.0766667	0.0533333	0.0366667	1.66667	2.66667	1.66667	1
G10090_13838	75423	Arl5a	19.27	20.69	15.65	22.79	14.15	23.52	25.94	28.14	21.38	25.38	23.96	25.99	1537	1768	1441	1760	1405	1369	1990	2277	1794	1679	1851	1852	18.5367	20.1533	25.1533	25.11	1582	1511.33	2020.33	1794
G10090_23550	108679	Cops8	26.81	23.76	21.42	26.25	27.1	32.51	27.06	27.15	26.18	28.23	25.7	37.93	680	647	630	646	858	604	664	701	699	596	633	859	23.9967	28.62	26.7967	30.62	652.333	702.667	688	696
G10090_958	246691	Prok1	0	0.02	0	0	0.01	0.02	0.04	0	0	0	0	0.04	0	1	0	0	1	1	2	0	0	0	0	2	0.00666667	0.01	0.0133333	0.0133333	0.333333	0.666667	0.666667	0.666667
G10090_19781	79554	Cptp	15.08	25.15	23.34	24.04	14.84	25.38	25.12	28.51	23.4	25.23	22.12	28.23	582	1041	1042	899	714	716	935	1118	950	809	828	973	21.19	21.42	25.6767	25.1933	888.333	776.333	1001	870
G10090_31527	50724	Sap30l	44.04	37.11	35.7	31.87	43.98	50.91	36.49	30.12	27.13	47.25	48.95	31.19	908	822	855	638	1133	770	729	633	589	812	981	574	38.95	42.2533	31.2467	42.4633	861.667	847	650.333	789
G10090_19073	22761	Zfpm1	30.38	19.57	19.26	21.15	12.32	31.51	24.38	18.74	18.23	22.78	32.87	15.27	1475	1024	1068	997	748	1135	1157	935	925	921	1548	666	23.07	21.66	20.45	23.64	1189	960	1005.67	1045
G10090_26677	56530	Cnpy2	62.52	65.01	57.02	83.42	108.18	91.62	87.8	99.71	80.45	119.83	123.79	91.25	762	852	809	984	1646	816	1038	1238	1030	1215	1460	988	61.5167	94.4067	89.32	111.623	807.667	1148.67	1102	1221
G10090_11405	408065	Zfp456	0.08	0.36	0.08	0.4	0.24	0.53	0.71	0.53	0.25	0.47	0.64	0.56	5.06	24	6	24	18	24	42	32.95	16	24	38	31	0.173333	0.39	0.496667	0.556667	11.6867	22	30.3167	31
G10090_15725	57278	Bcam	193.87	81.89	97.95	145.72	140.53	284.6	126.14	109.84	96.1	194.44	206.38	175.18	6683	3028	3908	4870	6040	7176	4197	3849	3486	5572	6902	5393	124.57	190.283	110.693	192	4539.67	6028.67	3844	5955.67
G10090_20140	226604	Gm4847	0.02	0	0	0	0	0	0.05	0.02	0.06	0	0	0	1	0	0	0	0	0	2	1	3	0	0	0	0.00666667	0	0.0433333	0	0.333333	0	2	0
G10090_3606	71453	Krtap2-4	57.6	0	0.28	410.65	199.48	38.38	0.81	3.66	0	0.99	17.07	52.59	518.89	0	3	3611.16	2260.36	255.9	7.14	33.89	0	7.48	150.33	422.32	19.2933	216.17	1.49	23.55	173.963	2042.47	13.6767	193.377
G10090_14840	107765	Ankrd1	19.5	1.35	3.29	1.8	0.66	1.08	17.28	12.51	13.01	7.77	1.24	0.88	470	35	92	42	20	19	403	307	330	156	29	19	8.04667	1.18	14.2667	3.29667	199	27	346.667	68
G10090_7409	432478	Tmprss9	0	0	0	0.1	0.07	0.03	0.08	0	0	0.12	0.08	0.13	0	0	0	5	6	1	4	0	0	5	4	6	0	0.0666667	0.0266667	0.11	0	4	1.33333	5
G10090_24512	230991	Fndc10	14.35	4.88	4.76	12.47	7.04	15.04	7.87	8.97	6.11	12.28	12.54	10.38	402	157	159	359	257	319	215	265	188	301	354	265	7.99667	11.5167	7.65	11.7333	239.333	311.667	222.667	306.667
G10090_20742	72341	Elp6	3.49	4.25	3.49	5.18	4.87	6.85	5.76	4.81	4.5	5.77	6	6.6	101	132	117	146	176	146	161	142	137	140	169	171	3.74333	5.63333	5.02333	6.12333	116.667	156	146.667	160
G10090_8513	217138	Prr15l	0.22	0.36	0.14	0.3	1.28	1.26	0.23	0.48	0	0.75	1.05	1.27	4	7	4	7	38	22	5	10	0	15	22	27	0.24	0.946667	0.236667	1.02333	5	22.3333	5	21.3333
G10090_16896	15331	Hmgn2	316.13	265.55	230.24	315.92	384.77	426.71	319.97	299.91	246.97	423.53	411.54	335.09	5012	4529	4251	4870	7634	4973	4931	4856	4124	5608	6351	4741	270.64	375.8	288.95	390.053	4597.33	5825.67	4637	5566.67
G10090_21065	18764	Pkd2	13.51	7.02	7.21	8.04	4.55	13.88	10.02	9.64	8.33	12.86	12.26	8.87	1081	601	664	622	454	809	769	780	700	851	948	634	9.24667	8.82333	9.33	11.33	782	628.333	749.667	811
G10090_17784	68099	Cibar1	27.45	10.08	9.71	13.03	20.69	21.02	20.06	17.21	14.71	19.78	21.86	19.45	698	238	294	303	651	376	482	438	398	396	516	453	15.7467	18.2467	17.3267	20.3633	410	443.333	439.333	455
G10090_14236	80979	Slc26a5	0	0	0.01	0	0	0	0	0	0	0	0	0	0	0	1	0	0	0	0	0	0	0	0	0	0.00333333	0	0	0	0.333333	0	0	0
G10090_9783	76784	Mtif2	9.69	5.31	5.02	7.86	5.36	11.11	8	8.06	7.88	8.61	8.08	10.79	390.27	233.04	238.07	318.8	274	341.01	316.95	335	341	299	325	393	6.67333	8.11	7.98	9.16	287.127	311.27	330.983	339
G10090_25815	54366	Ctnnal1	13.13	7.3	7.11	8.56	4.81	11.65	9.46	8.78	8.64	10.89	9.51	7.78	725	432	454	458	331	469	503	492	502	499	509	383	9.18	8.34	8.96	9.39333	537	419.333	499	463.667
G10090_27000	16012	Igfbp6	34.96	50.11	49.02	89.09	86.11	257.17	95.97	94.61	63.96	210.95	231.93	122.29	574	885	937	1422	1769	3103	1531	1586	1106	2892	3706	1792	44.6967	144.123	84.8467	188.39	798.667	2098	1407.67	2796.67
G10090_1119	170744	Tlr8	2.64	5.28	3.88	2.21	0.44	2.31	3.84	5.78	4.19	2.1	2.44	1.34	186	416	336	162	41	120	280	415	316	127	179	89	3.93333	1.65333	4.60333	1.96	312.667	107.667	337	131.667
G10090_15008	207259	Zbtb7c	4.42	5.6	4.48	9.84	2.68	9.02	7.14	7.43	6.33	6.88	8.45	6.47	296	401	345	637	223	442	458	504	445	381	549	387	4.83333	7.18	6.96667	7.26667	347.333	434	469	439
G10090_19198	56612	Pfdn5	344.11	288.34	302.96	360.33	437.19	368.51	371.19	407.02	292.24	453.73	418.88	345.68	2261	2053	2355	2319	3629	1803	2414	2764	2027	2520	2702	2023	311.803	388.677	356.817	406.097	2223	2583.67	2401.67	2415
G10090_15288	208795	Tmem63a	32.06	25.18	22.87	36.13	20.42	44.84	24.25	26.96	21.98	27.26	28.49	38.09	1546	1299	1277	1689	1234	1587	1127	1321	1116	1103	1335	1654	26.7033	33.7967	24.3967	31.28	1374	1503.33	1188	1364
G10090_30471	238330	Irf2bpl	34.69	19.42	18.83	22.63	11.92	34.77	23.51	21.06	18.2	29.29	34.27	19.54	2151	1290	1348	1359	920	1574	1403	1325	1187	1507	2059	1082	24.3133	23.1067	20.9233	27.7	1596.33	1284.33	1305	1549.33
G10090_30481	80289	Lysmd3	6.77	3.27	4.53	5.07	3.46	4.91	5.21	5.68	4.85	4.64	4.59	5.92	390	202	281	282	247	207	281	318	277	230	255	311	4.85667	4.48	5.24667	5.05	291	245.333	292	265.333
G10090_6476	216869	Arrb2	52.31	38.42	47.04	27.64	18.61	36.19	32.67	42.67	28.94	24.19	34.98	25.15	1376	1092	1415	701	593	719	832	1139	819	523	894	613	45.9233	27.48	34.76	28.1067	1294.33	671	930	676.667
G10090_2369	13207	Ddx5	227.62	133.32	121.99	198.66	111.28	291.73	168.46	152.6	130.09	173.99	177.26	275.74	11964	7515	7417	10125	7294	11224	8533	8150	7203	7605	9047	12949	160.977	200.557	150.383	208.997	8965.33	9547.67	7962	9867
G10090_63	237831	Slc13a5	0.04	0	0	0.41	0.39	0	0.05	0.03	0	0.04	0.15	0.49	1	0	0	18	23	0	2	1	0	1	5	21	0.0133333	0.266667	0.0266667	0.226667	0.333333	13.6667	1	9
G10090_25757	56534	Hspb3	4.5	2.48	2.28	1.49	9.18	9.36	6.93	4.37	5.77	12.29	3.11	3.55	37	22	22	12	95	57	56	37	50	85	25	26	3.08667	6.67667	5.69	6.31667	27	54.6667	47.6667	45.3333
G10090_4489	56070	Tcerg1	31.46	18.01	21.72	22.32	10.13	34.71	24.4	19.38	18.9	22.57	26.79	27.01	2087	1276	1660	1431	835	1676	1552	1303	1317	1241	1721	1598	23.73	22.3867	20.8933	25.4567	1674.33	1314	1390.67	1520
G10090_1914	232196	C87436	5.57	4.35	3.91	6.85	5.34	9.65	6.16	5.67	4.85	6.79	7.73	8.13	244	193	196	273	280	285	242	237	208	232	312	300	4.61	7.28	5.56	7.55	211	279.333	229	281.333
G10090_4470	101055676	LOC101055676	0	0	0	0	0.22	0.5	0	0	0.27	0	0	0.27	0	0	0	0	8.26	10.82	0	0	8.56	0	0	7.13	0	0.24	0.09	0.09	0	6.36	2.85333	2.37667
G10090_13353	12387	Ctnnb1	207.68	124.35	101.09	235.28	121.63	256.91	169.61	163.26	125.85	201.74	218.76	265.46	11233	7211	6317	12331	8193	10152	8833	8967	7154	9061	11470	12824	144.373	204.607	152.907	228.653	8253.67	10225.3	8318	11118.3
G10090_15474	76964	2610028H24Rik	0	0	0.11	0	0.06	0.59	0.24	0.16	0	0.69	0.55	0.05	0	0	3	0	1	6	5	4	0	11	7	1	0.0366667	0.216667	0.133333	0.43	1	2.33333	3	6.33333
G10090_22687	432486	Gnptab	12.07	8.09	7.26	12.34	7.9	20.04	10.68	10.69	9	11.53	12.22	16.84	965	708	685	967	785	1185	838	878	766	779	961	1201	9.14	13.4267	10.1233	13.53	786	979	827.333	980.333
G10090_33305	17388	Mmp15	6.69	7.01	6.1	8.58	4.49	9.85	9.76	8.67	9.53	10.53	11.73	6.71	437	491	460	543	365	470	614	575	655	571	743	392	6.6	7.64	9.32	9.65667	462.667	459.333	614.667	568.667
G10090_29729	100033459	Ifi208	0.41	0.32	0.14	1.98	0.22	2.97	0.88	1.17	0.59	2.32	4.3	0.63	18	16	7	87	13	97	40	53	28	88	190	28	0.29	1.72333	0.88	2.41667	13.6667	65.6667	40.3333	102
G10090_9558	211323	Nrg1	10.57	8.39	10.07	2.65	0.37	0.46	2.79	2.25	5.29	0.27	0.26	1.09	626	544	716	162	40	18	137	143	310	9	18	79	9.67667	1.16	3.44333	0.54	628.667	73.3333	196.667	35.3333
G10090_14799	326622	Upf2	8.72	3.08	4.24	9.02	4.41	12.12	8.29	7.73	6.34	5.27	8.19	9.42	696	261	388	693	435	702	636	622	530	349	632	672	5.34667	8.51667	7.45333	7.62667	448.333	610	596	551
G10090_14628	213945	Col28a1	2.11	1.07	1.18	2.03	1.76	2.39	2.75	1.95	1.62	3.11	3.96	1.61	156	86	100	132	147	123	196	145	122	183	255	100	1.45333	2.06	2.10667	2.89333	114	134	154.333	179.333
G10090_3310	74202	Fblim1	28.1	10.66	12.25	25.28	11.06	15.29	11.56	11.99	9.56	8.53	18.55	19.63	1259	514	639	1096	616	501	501	548	451	321	807	784	17.0033	17.21	11.0367	15.57	804	737.667	500	637.333
G10090_29855	23980	Pebp1	170.71	181.77	155.57	216.57	276.86	228.91	212.59	210.73	193.07	274.22	270.77	279.64	2508	2874	2664	3095	5093	2474	3039	3164	2988	3367	3874	3666	169.35	240.78	205.463	274.877	2682	3554	3063.67	3635.67
G10090_19289	19360	Rad50	8.3	4.5	4.34	7.43	3.65	11.3	7.73	7.38	6.28	5.69	8.11	8.01	654	380	395	567	358	650	586	590	521	372	619	564	5.71333	7.46	7.13	7.27	476.333	525	565.667	518.333
G10090_17023	96875	Prg4	120.22	42.3	52.21	14.97	0.2	1.54	81.52	51.86	123.79	10.37	4.38	0.47	6624	2494	3323	795	12	61	4330	2899	7173	471	235	22	71.5767	5.57	85.7233	5.07333	4147	289.333	4800.67	242.667
G10090_24535	75796	Cdyl2	0.6	0.43	0.39	0.34	0.2	0.58	0.56	0.4	0.47	0.47	0.44	0.46	76	58	57	42	32	53	68	51	63	49	54	53	0.473333	0.373333	0.476667	0.456667	63.6667	42.3333	60.6667	52
G10090_9271	242687	Wasf2	37.55	25.36	33.25	31.12	11.3	37.56	28.8	29.78	27.51	26.88	31.36	28.84	3065	2243	3085	2445	1177	2222	2247	2467	2358	1832	2498	2082	32.0533	26.66	28.6967	29.0267	2797.67	1948	2357.33	2137.33
G10090_31979	20759	Sprr2e	109.68	741.28	1080.29	10.95	0	2.44	102.37	124.29	303.01	1.17	0.34	7.98	664	4868.24	7754.99	65	0	11	615	779	1937.15	6	2	43	643.75	4.46333	176.557	3.16333	4429.08	25.3333	1110.38	17
G10090_32800	236900	Pdk3	17.13	19.03	14.69	31.41	18.79	23.63	20.09	21.95	17.03	24.22	23.8	30.85	493	588	490	877	675	498	559	643	516	580	665	793	16.95	24.61	19.69	26.29	523.667	683.333	572.667	679.333
G10090_24418	108167848	Gm12258	0.48	0.09	0.36	0.58	0.63	2.3	0.43	0.35	0.35	0.27	0.79	1.94	30	6	26	35	49	105	26	22	23	14	48	108	0.31	1.17	0.376667	1	20.6667	63	23.6667	56.6667
G10090_15056	18000	Septin2	57.9	39.04	30.41	44.36	25.71	55.66	52.51	53.38	46.4	50.02	48.7	51.42	2761	1995	1676	2048	1528	1939	2413	2585	2330	1980	2253	2191	42.45	41.91	50.7633	50.0467	2144	1838.33	2442.67	2141.33
G10090_173	105782	Scrib	30.1	26.52	23.65	30.42	14.41	54.98	26.29	22.38	21.96	28.49	34.71	28.7	2528	2385	2292	2473	1505	3368	2122	1906	1940	1984	2823	2153	26.7567	33.27	23.5433	30.6333	2401.67	2448.67	1989.33	2320
G10090_12248	76453	Prss23	40.84	20.11	18.41	26.72	14.93	60.68	59.12	47.43	44.68	49.53	38.85	34.1	1237	649	687	824	559	1373	1777	1538	1456	1288	1212	929	26.4533	34.11	50.41	40.8267	857.667	918.667	1590.33	1143
G10090_24810	20856	Stc2	3.34	10.85	15.94	2.31	2.54	4.67	9.34	7.6	11.49	4.3	3.77	3.56	82	286	454	55	78	84	222	190	297	88	90	78	10.0433	3.17333	9.47667	3.87667	274	72.3333	236.333	85.3333
G10090_13697	52132	Ccdc97	18.29	18.09	19.59	25.5	10.56	25.85	19.21	18.24	17.86	21.61	22.3	20.11	800	853	994	1083	578	830	812	810	822	789	946	790	18.6567	20.6367	18.4367	21.34	882.333	830.333	814.667	841.667
G10090_13594	235442	Rab8b	14.18	12.85	10.75	13.75	5.38	14.36	13.74	15.09	13.69	9.23	10.06	12.06	1026	996	898	964	484	758	956	1108	1042	554	705	779	12.5933	11.1633	14.1733	10.45	973.333	735.333	1035.33	679.333
G10090_15219	15445	Hpd	0	0.26	0.05	0	0.18	0	0.11	0	0	0.33	0	0.06	0	5	1	0	4	0	2	0	0	5	0	1	0.103333	0.06	0.0366667	0.13	2	1.33333	0.666667	2
G10090_8564	74011	Slc25a27	1.7	0.85	0.81	1.85	1.94	8.75	1.32	1.15	1.3	1.37	2	5.07	138	46	68	134	189	586	89	67	82	77	151	355	1.12	4.18	1.25667	2.81333	84	303	79.3333	194.333
G10090_15973	216725	Adamts2	42.84	20.77	24.4	29.51	12.47	36.05	71.37	67.39	51.85	71.89	56.65	31.52	4837	2511	3177	3225	1743.99	2969	7746	7714	6157	6729	6194	3165	29.3367	26.01	63.5367	53.3533	3508.33	2646	7205.67	5362.67
G10090_16409	320910	Itgb8	2.61	1.37	0.55	2.51	0.37	0.75	3	2.74	2.15	2.67	3.03	0.83	119	67	29	111	21	25	132	127	103	101	134	34	1.51	1.21	2.63	2.17667	71.6667	52.3333	120.667	89.6667
G10090_57	432838	Gm5460	0.15	0.07	0.13	0.12	0.12	0.31	0.2	0.37	0.22	0.18	0.12	0.04	4	2	4	3	4	6	6	10	6	4	3	1	0.116667	0.183333	0.263333	0.113333	3.33333	4.33333	7.33333	2.66667
G10090_3999	227358	Erfe	1.85	1.7	1.64	2.24	1.61	3.34	1.56	1.06	1.08	1.29	1.86	1.98	76	75	70	76	78	69	54	36	39	44	59	67	1.73	2.39667	1.23333	1.71	73.6667	74.3333	43	56.6667
G10090_27830	54632	Ftsj1	9.05	9.18	7.01	12.27	9.38	10.77	9.46	9.17	8.9	10.55	11.2	13.5	460	500	412	604	594	400	463	473	476	445	552	613	8.41333	10.8067	9.17667	11.75	457.333	532.667	470.667	536.667
G10090_15782	68509	Ptx4	0	0	0	0	0	0	0.08	0	0	0.06	0	0	0	0	0	0	0	0	1	0	0	1	0	0	0	0	0.0266667	0.02	0	0	0.333333	0.333333
G10090_15572	72722	Fam98a	14.04	16.43	12.37	14.56	8.89	15.51	18.22	14.71	15.17	15.12	11.49	18.34	577	724	588	580	455	466	722	614	656	516	458	673	14.28	12.9867	16.0333	14.9833	629.667	500.333	664	549
G10090_32245	75620	Kxd1	59.71	54.88	55.59	63.89	81.04	87.53	61.94	65.89	57.68	88.74	77.91	71.69	910	900	987	947	1546	981	918	1026	926	1130	1156	975	56.7267	77.4867	61.8367	79.4467	932.333	1158	956.667	1087
G10090_21150	215494	Pomgnt2	2.35	2.95	3.14	4.07	4.09	6.2	3.89	4.06	3.12	4.36	4.98	4.58	80	108	123	135	174	154	127	142	113	123	165	140	2.81333	4.78667	3.69	4.64	103.667	154.333	127.333	142.667
G10090_32201	381359	Prdm12	0	0	0.02	0	0	0	0	0	0.03	0	0	0	0	0	1	0	0	0	0	0	1	0	0	0	0.00666667	0	0.01	0	0.333333	0	0.333333	0
G10090_2362	231583	Slc26a1	0.04	0	0.02	0.02	0.07	0.03	0.02	0	0.04	0.04	0.07	0.08	2	0	1	1	5	1	1	0	2	2	4	4	0.02	0.04	0.02	0.0633333	1	2.33333	1	3.33333
G10090_473	382014	Ano8	5.48	9.37	5.49	11.02	10.48	51.2	12.3	10	9.26	16.06	20.75	18.28	309	565	356	602	732	2102	667	571	548	751	1133	923	6.78	24.2333	10.52	18.3633	410	1145.33	595.333	935.667
G10090_25903	70387	Ttc9c	7.44	7.21	6.94	9.7	6.67	11.8	9.81	9.16	7.75	8.63	8.05	11.77	384	399	414	485	429	445	488	480	421	370	403	543	7.19667	9.39	8.90667	9.48333	399	453	463	438.667
G10090_6349	626215	Gm6657	0	0	0	0	0	0	0	0	0.08	0	0	0	0	0	0	0	0	0	0	0	1	0	0	0	0	0	0.0266667	0	0	0	0.333333	0
G10090_3666	19156	Psap	469.93	577.95	424.44	429.28	197.03	514.94	646.6	756.02	551.66	560.1	588.8	418.31	18050	23799	18858	15987	9436	14466	23954	29505	22296	17880	21934	14353	490.773	380.417	651.427	522.403	20235.7	13296.3	25251.7	18055.7
G10090_29722	67939	Prorsd1	6.62	4.78	4.29	4.84	5.06	4.6	6.22	6.97	5.59	5.78	5.48	6.59	191	149	143	136	183	97	173	205	171	139	155	170	5.23	4.83333	6.26	5.95	161	138.667	183	154.667
G10090_3351	104836	Cbll1	5.4	2.88	2.81	5.97	2.63	6.18	4.86	4.41	3.83	4.52	5.24	6.33	327	185	198	349	200	272	284	274	242	226	302	344	3.69667	4.92667	4.36667	5.36333	236.667	273.667	266.667	290.667
G10090_14545	626802	Gm14322	0.73	0.46	0.36	1.01	0.94	1.85	1.86	2.03	1.21	1.32	1.64	1.99	45.06	30.33	25.95	60.32	73.27	84.06	111.28	127.66	79.12	67	98.04	111.14	0.516667	1.26667	1.7	1.65	33.78	72.55	106.02	92.06
G10090_25898	12555	Cdh15	1.59	0.56	1.62	0.55	1.01	2.34	2.17	1.47	1.44	3.02	0.97	0.92	66	25	78	22	52	71	87	62	63	104	39	34	1.25667	1.3	1.69333	1.63667	56.3333	48.3333	70.6667	59
G10090_30137	14625	Gykl1	0.08	0	0	0.43	0.18	0.41	0.23	0.15	0	0.09	0.16	0.21	2	0	0	11	6	8	6	4	0	2	4	5	0.0266667	0.34	0.126667	0.153333	0.666667	8.33333	3.33333	3.66667
G10090_19210	474156	Zbtb9	4.34	4.76	4.14	5.9	4.95	8.77	5.11	5.39	4.03	5.1	6.66	9.05	176	207	194	232	250	260	200	222	172	172	262	328	4.41333	6.54	4.84333	6.93667	192.333	247.333	198	254
G10090_11187	16542	Kdr	5.81	4.44	3.14	3.86	2.07	6.04	7.95	7.58	6.97	6.86	5.14	2.85	530	434	327	341	235	402	697	701	669	519	454	232	4.46333	3.99	7.5	4.95	430.333	326	689	401.667
G10090_25326	98956	Nat10	8.74	7.55	7.76	11.18	5.54	14.21	8.16	7.55	6.33	7.67	9.01	14.77	509	471	522	631	402	604	458	446	388	371	508	769	8.01667	10.31	7.34667	10.4833	500.667	545.667	430.667	549.333
G10090_1467	70784	Rasl12	1.4	3.46	2	2.97	2.51	4.47	4.41	3.76	4.39	4.46	3.93	2.72	55	129	84	102	109	114	149	134	159	131	132	85	2.28667	3.31667	4.18667	3.70333	89.3333	108.333	147.333	116
G10090_48943	115487778	LOC115487778	0	0	0	0	0.42	0	0	0	0.1	0.12	0	0	0	0	0	0	5	0	0	0	1	1	0	0	0	0.14	0.0333333	0.04	0	1.66667	0.333333	0.333333
G10090_28734	93706	Pcdhgc3	43.58	47.47	41.82	30.57	11.99	33.15	46.28	44.75	43.45	38.46	35.31	26.54	3106.28	3625.22	3441.58	2109.95	1064.22	1724.76	3174.38	3236.66	3257.92	2274.47	2438.73	1690.44	44.29	25.2367	44.8267	33.4367	3391.03	1632.98	3222.99	2134.55
G10090_29192	226153	Twnk	5.26	3.95	5.01	8.5	6.64	9.97	6.4	5.53	4.52	8.15	7.8	11.4	247	185	251	372	366	339	271	257	209	300	337	456	4.74	8.37	5.48333	9.11667	227.667	359	245.667	364.333
G10090_1164	11746	Anxa4	52.27	53.45	49.89	52.71	41.82	80.51	56.81	61.37	56.47	75.22	64.9	61.69	1451	1605	1612	1431	1449	1649	1533	1744	1665	1745	1758	1528	51.87	58.3467	58.2167	67.27	1556	1509.67	1647.33	1677
G10090_20418	66054	Cndp2	77.68	74.96	65.45	66.15	37.75	66.97	76.41	96.42	76.61	61.61	67.4	67.25	2343	2428	2290	1931	1417	1476	2232	2964	2435	1549	1983	1813	72.6967	56.9567	83.1467	65.42	2353.67	1608	2543.67	1781.67
G10090_21123	78414	1700034E13Rik	0	0.27	0	0	0	0	0	0.29	0	0	0	0	0	1	0	0	0	0	0	1	0	0	0	0	0.09	0	0.0966667	0	0.333333	0	0.333333	0
G10090_18647	234730	Fcsk	5.53	2.8	2.94	6.55	3.93	7.69	3.94	3.76	2.74	5.27	5.98	5.85	292	150	180	325	246	286	191	197	147	224	289	274	3.75667	6.05667	3.48	5.7	207.333	285.667	178.333	262.333
G10090_28534	19981	Rpl37a	1974.91	1660.68	1975.91	1829.25	2686.45	1743.34	1692.52	1960.39	1809.07	1574.1	2078.9	2044.03	10076	9214	12018	9174	17395	6665	8622	10397	9754	6828	10456	9280	1870.5	2086.35	1820.66	1899.01	10436	11078	9591	8854.67
G10090_1713	71898	Apol9b	0.48	0.47	0.17	2.82	1.03	8.05	1.4	1.49	1.04	11.11	19.4	1.37	9.45	10	4	63.84	26.52	124.92	33.29	32.19	22.6	193.4	394.43	25.19	0.373333	3.96667	1.31	10.6267	7.81667	71.76	29.36	204.34
G10090_24650	20855	Stc1	9.76	2.06	2.21	3.09	2.29	2.52	2.52	2.78	2.24	2.41	2.74	3.62	547	124	143	168	160	103	136	158	132	112	149	181	4.67667	2.63333	2.51333	2.92333	271.333	143.667	142	147.333
G10090_10925	638580	Gm7244	0	0	0.24	0	0	0	0	0.13	0	0	0.14	0	0	0	3	0	0	0	0	1	0	0	1	0	0.08	0	0.0433333	0.0466667	1	0	0.333333	0.333333
G10090_26655	100043684	Amy2a4	0	0	0	0	0	0	0	0	0.01	0	0	0	0	0	0	0	0	0	0	0	0.54	0	0	0	0	0	0.00333333	0	0	0	0.18	0
G10090_26255	383548	Serpinb3b	21.81	66.99	50.61	6.57	2.77	7.76	55.86	50.87	70.56	8.85	4.97	10.56	479	1580	1290	140	76	124.95	1187.99	1137.99	1631	162	106	207.01	46.47	5.7	59.0967	8.12667	1116.33	113.65	1318.99	158.337
G10090_3185	53333	Tomm40	121.78	124.58	135.84	120.95	93.71	96.93	97.77	89.71	93.81	96.34	114.84	106.42	2566	2817	3323	2474	2473	1500	1993	1924	2078	1693	2348	1999	127.4	103.863	93.7633	105.867	2902	2149	1998.33	2013.33
G10090_19950	100689	Spon2	3.85	12.84	3.9	17.43	18.36	16	11.38	18.5	19.51	19.97	28.02	22.02	117	404	135	509	685	357	323	555	598	494	812	593	6.86333	17.2633	16.4633	23.3367	218.667	517	492	633
G10090_861	330230	Zfp853	0.19	0.04	0.13	0.29	0.43	1.61	0.22	0.08	0.1	0.52	0.72	0.48	10	3	7	17	27	60	10	5	5	22	36	24	0.12	0.776667	0.133333	0.573333	6.66667	34.6667	6.66667	27.3333
G10090_3506	231148	Ablim2	1.7	1.13	2.13	5.28	3.34	6.69	3.39	3.14	2.95	5.79	5.29	7.58	91	66	133	268	223	260	172	171	168	261	271	357	1.65333	5.10333	3.16	6.22	96.6667	250.333	170.333	296.333
G10090_4695	77794	Adamtsl2	0.3	0.4	0.32	0.69	0.37	0.58	1.41	1.22	1.85	0.6	0.8	0.52	16	23	20	36	25	23	73	67	105	27	42	25	0.34	0.546667	1.49333	0.64	19.6667	28	81.6667	31.3333
G10090_351	67760	Slc38a2	70.05	47.47	61.23	65.16	29.98	74.41	47.65	42.67	48.79	46.37	44.4	60.58	4936	3587	4993	4451	2633	3835	3238	3059	3629	2715	3033	3826	59.5833	56.5167	46.37	50.45	4505.33	3639.67	3308.67	3191.33
G10090_1577	232974	Erfl	0	0	0	0	0	0	0	0	0	0	0.04	0	0	0	0	0	0	0	0	0	0	0	1	0	0	0	0	0.0133333	0	0	0	0.333333
G10090_17705	193670	Rnf185	17.84	11.2	11.93	18.58	15.04	16.62	15.51	15.71	13.16	17.21	16.73	21.84	799	543	613	814	849	550	670	716	627	630	732	876	13.6567	16.7467	14.7933	18.5933	651.667	737.667	671	746
G10090_22782	20054	Rps15	8175.9	7479.1	7987	7617.15	11824.5	8049.56	6788.74	7327.96	6471.88	8819.52	11135.5	7769.81	33057	33018	38844	30386	60966	24556	27686	30997	27678	30508	44566	27916	7880.67	9163.73	6862.86	9241.61	34973	38636	28787	34330
G10090_15773	208650	Cblb	6.42	4.22	5.69	5.19	2.17	6.9	6.21	5.23	5.16	5.07	5.14	5.08	641	449	656	500	268	496	595	527	540	417	496	456	5.44333	4.75333	5.53333	5.09667	582	421.333	554	456.333
G10090_8700	207227	Stxbp5l	0	0	0	0.01	0.01	0.04	0	0	0	0.01	0.01	0.01	0	0	0	1	3	5	0	0	0	2	2	2	0	0.02	0	0.01	0	3	0	2
G10090_48443	115486430	LOC115486430	0.03	0.18	0.02	0.15	0	0.08	0.21	0.11	0.05	0.2	0.03	0.06	1.02	7.13	0.97	5.09	0	2.08	7.18	4.14	2.05	6.1	1.03	2.01	0.0766667	0.0766667	0.123333	0.0966667	3.04	2.39	4.45667	3.04667
G10090_8940	58523	Elp2	22.74	17.43	14.31	30.01	18.34	33.91	21.84	19.67	16.49	23.45	23.57	33.62	923	759	672	1181	928	1006	856	812	705	792	925	1217	18.16	27.42	19.3333	26.88	784.667	1038.33	791	978
G10090_22182	408198	Spink7	7.1	23.16	70.24	8.89	0	4.98	144.63	142.53	114.97	12.26	5.89	4.49	7	26	92	9	0	4	160	158	121	11	6	4	33.5	4.62333	134.043	7.54667	41.6667	4.33333	146.333	7
G10090_4980	16511	Kcnh2	0.34	0.61	0.26	0.29	0.68	2.64	0.8	0.57	0.64	1.41	1.12	0.49	19	34	19	14	42	97	38	30	36	60	63	23	0.403333	1.20333	0.67	1.00667	24	51	34.6667	48.6667
G10090_9073	192188	Stab2	0.07	0.03	0.04	0.06	0.1	0.11	0.13	0.09	0.07	0.2	0.09	0.09	5	2	3	4	10	6	9	9	5	12	6	6	0.0466667	0.09	0.0966667	0.126667	3.33333	6.66667	7.66667	8
G10090_33173	19700	Rem1	1.4	2.21	1.48	0.58	1.23	5.33	2.59	2.65	3.05	2.57	2.92	1.67	30	51	37	12	33	84	54	58	69	46	61	32	1.69667	2.38	2.76333	2.38667	39.3333	43	60.3333	46.3333
G10090_15190	619605	Zcchc17	26.44	30.94	22.8	33.82	31.95	27.16	29.82	30.49	30.98	33.4	36.02	34.97	621	766	601	796	956	466	668	720	762	656	804	754	26.7267	30.9767	30.43	34.7967	662.667	739.333	716.667	738
G10090_19635	319776	Tmem72	0	0	0	0	0.03	0	0	0.01	0	0	0	0.02	0	0	0	0	2	0	0	1	0	0	0	1	0	0.01	0.00333333	0.00666667	0	0.666667	0.333333	0.333333
G10090_29422	56448	Cyp2d22	4.44	2.32	2.47	3.66	2.69	6.11	3.01	2.81	2.01	4.39	4.02	3.36	179	100	115	143	135	180	117	115	85	147	157	121	3.07667	4.15333	2.61	3.92333	131.333	152.667	105.667	141.667
G10090_18137	14706	Gng4	2.09	0.91	0.45	4.85	3.01	5.5	0.79	1.35	0.5	1.63	3.62	7.53	99	46	23	222	177	190	36	65	25	64	166	318	1.15	4.45333	0.88	4.26	56	196.333	42	182.667
G10090_14485	67809	Rmdn3	17.05	16.5	11.02	33	24.88	28.13	27.6	35.04	21.61	44.46	42.33	30.16	545	566	408	1023	992	658	852	1139	727	1182	1313	861	14.8567	28.67	28.0833	38.9833	506.333	891	906	1118.67
G10090_12967	107448	Unc5a	1.72	3.51	1.71	1.94	2.85	4.06	2.37	2.95	3.57	3.63	3.38	2.27	99	219	115	110	211	171	132	174	223	176	190	121	2.31333	2.95	2.96333	3.09333	144.333	164	176.333	162.333
G10090_26120	227580	C1ql3	0.36	0.2	0.13	0.18	0.05	0.09	0.36	0.27	0.22	0.52	0.44	0.17	17	10	7	8	3	3	16	13	11	20	20	7	0.23	0.106667	0.283333	0.376667	11.3333	4.66667	13.3333	15.6667
G10090_19270	17279	Melk	11.07	8.43	8.15	9.01	7.18	10.62	7.17	7.33	7.07	10.72	12.01	12.68	403	352	350	332	340	302	274	292	289	359	443	442	9.21667	8.93667	7.19	11.8033	368.333	324.667	285	414.667
G10090_14070	22627	Ywhae	278.13	239.22	215.71	331.58	258.95	364.81	291.49	251.18	227.09	298.46	318.09	424.49	8110	7486	7287	9378	9420	7787	8213	7451	6969	7240	9003	11053	244.353	318.447	256.587	347.013	7627.67	8861.67	7544.33	9098.67
G10090_25024	56724	Cript	66.83	48.78	41.61	61.83	52.88	46.82	53.66	59.05	49.84	56.96	47.96	66.1	970	762	704	873	961	500	758	876	762	691	678	856	52.4067	53.8433	54.1833	57.0067	812	778	798.667	741.667
G10090_14644	66821	Bcs1l	4.62	7.57	5.38	8.32	10.01	8.95	7.2	7.82	7.87	11.19	9.97	12.86	116	204	156	201	315	165	176	201	209	234	242	287	5.85667	9.09333	7.63	11.34	158.667	227	195.333	254.333
G10090_291	224650	Anks1	9.76	9.49	8.61	13.36	6.59	18.33	9.42	10.04	9.57	12.16	15.14	12.97	872	825	844	1033	661	1128	758	813	830	801	1153	955	9.28667	12.76	9.67667	13.4233	847	940.667	800.333	969.667
G10090_25524	72568	Lin9	3.53	2.28	2.34	3.75	1.91	4.48	3.47	3.82	2.61	3.35	3.73	4.37	163	114	125	168	110	152	156	181	126	128	168	179	2.71667	3.38	3.3	3.81667	134	143.333	154.333	158.333
G10090_26728	242100	Pglyrp3	10.85	25.41	24.26	3.93	0.96	3.09	12.09	10.83	13.92	1.9	1.63	4.14	333	919	881	133	34	74	407	384	511	55	55	126	20.1733	2.66	12.28	2.55667	711	80.3333	434	78.6667
G10090_2710	116810	Foxn4	0	0	0	0.02	0.02	0.09	0.02	0	0	0	0	0	0	0	0	1	1	3	1	0	0	0	0	0	0	0.0433333	0.00666667	0	0	1.66667	0.333333	0
G10090_68	57261	Brd4	33.82	21.86	24.23	27.32	7.66	41.06	26	21.68	21.82	24.31	33.29	20.53	2946	2034	2407	2301	815	2594	2158	1909	1967	1736	2792	1585	26.6367	25.3467	23.1667	26.0433	2462.33	1903.33	2011.33	2037.67
G10090_19060	67874	Rprm	0.05	0	0	0	0.13	0.14	0.11	0.41	0.3	0	0.16	0.18	1	0	0	0	3	2	2	8	6	0	3	3	0.0166667	0.09	0.273333	0.113333	0.333333	1.66667	5.33333	2
G10090_27271	224344	Rbm11	0.25	0	0.11	0.23	0.08	0.59	0.23	0.03	0.02	0.09	0.23	0.11	2	0	5	1	4	4	3	1	1	3	1	4	0.12	0.3	0.0933333	0.143333	2.33333	3	1.66667	2.66667
G10090_10216	69596	Ap5s1	17.95	13.36	14.58	13.33	10.82	17.3	16.07	15.75	14.08	17.52	14.47	15.11	384	305	360	275	284	265	329	341	313	307	298	289	15.2967	13.8167	15.3	15.7	349.667	274.667	327.667	298
G10090_17162	100504518	3425401B19Rik	3.76	3.09	6.44	3.13	5.24	26.87	13.67	8.57	11.56	26.74	5.69	6.23	320	283	632	255	556	1665	1119	742	1039	1890	469	475	4.43	11.7467	11.2667	12.8867	411.667	825.333	966.667	944.667
G10090_15351	244859	Ankk1	1.25	5.01	7.47	0.08	0.09	0.15	1.65	1.28	2.84	0.16	0.08	0.09	47	203	329	3	4	4	60	50	114	5	3	3	4.57667	0.106667	1.92333	0.11	193	3.66667	74.6667	3.66667
G10090_6165	57316	C1d	22.27	13.23	13.32	14.21	13.02	14.92	16.73	17.95	15.84	14.31	14.29	15.64	739	477	522	473	544	365	543	606	552	410	481	474	16.2733	14.05	16.84	14.7467	579.333	460.667	567	455
G10090_11424	102640263	Gm36375	0.01	0	0	0	0	0	0	0	0	0	0	0	2	1	0	1	0	1	0	1	0	1	1	0	0.00333333	0	0	0	1	0.666667	0.333333	0.666667
G10090_5688	234329	Trim60	0	0	0	0	0	0	0	0	0	0.02	0.02	0	0	0	0	0	0	0	0	0	0	1	1	0	0	0	0	0.0133333	0	0	0	0.666667
G10090_11272	380752	Eipr1	18.4	18.64	16.72	26.5	22.9	26.1	18.33	19.29	17.67	20.71	24.72	26.83	421	460	443	591	657	434	404	448	425	393	551	550	17.92	25.1667	18.43	24.0867	441.333	560.667	425.667	498
G10090_24432	67525	Trim62	6.85	9.1	7.6	13.24	6.21	20.32	10.03	9.86	8.53	9.6	10.36	12.96	334	476	428	626	377	724	471	488	437	389	490	565	7.85	13.2567	9.47333	10.9733	412.667	575.667	465.333	481.333
G10090_19163	100201	Tmem64	13.84	3.49	2.2	33	20.79	18.59	9.72	8.96	4.51	16.39	16.23	25.58	985	266	181	2275	1842	966	666	647	338	968	1119	1627	6.51	24.1267	7.73	19.4	477.333	1694.33	550.333	1238
G10090_1500	73847	Fam110a	21.13	26.35	24.43	32.6	22.78	47.11	22.53	26.25	22.26	25.54	32.49	39.99	511	676	680	758	682	806	524	633	553	498	759	853	23.97	34.1633	23.68	32.6733	622.333	748.667	570	703.333
G10090_16482	213019	Pdlim2	52.03	77.98	63.23	90.07	82	147.61	67.46	70.28	65.28	72.97	106.88	115.6	1184	1835	1639	1969	2306	2436	1469	1606	1501	1361	2317	2329	64.4133	106.56	67.6733	98.4833	1552.67	2237	1525.33	2002.33
G10090_31590	97112	Nmd3	59.07	22.72	27.4	27.53	17.82	25.81	32.19	29.68	26.39	24.28	21.64	29.89	1399	578	753	633	527	448	738	716	658	479	498	632	36.3967	23.72	29.42	25.27	910	536	704	536.333
G10090_21083	209760	Tmc7	1.97	0.59	0.93	1.47	0.65	2.27	0.93	0.81	0.64	1.43	1.14	1.61	134	43	73	97	55	113	61	56	46	81	75	98	1.16333	1.46333	0.793333	1.39333	83.3333	88.3333	54.3333	84.6667
G10090_267	12972	Cryz	5.45	3.77	2.58	3.26	4.41	5.67	4.18	3.5	3.76	5.05	4	4.45	189	143	101	113	196	146	140	124	138	148	140	134	3.93333	4.44667	3.81333	4.5	144.333	151.667	134	140.667
G10090_30252	272381	Lrrc4b	0.25	0.07	0.13	0.08	0.06	0.14	0.24	0.22	0.22	0.52	0.55	0.03	10	3	6	3	3	4	9	9	9	17	21	1	0.15	0.0933333	0.226667	0.366667	6.33333	3.33333	9	13
G10090_5307	17880	Myh11	7.03	24.28	12.71	23.3	4.16	17.41	34.73	30.44	27.14	27.72	30.57	5.25	548	1980	1187	1862	396	1037	2646	2524	2305	1856	2330	380	14.6733	14.9567	30.77	21.18	1238.33	1098.33	2491.67	1522
G10090_17954	66916	Ndufb7	586.57	540.24	512.08	478.84	706.65	530.25	501.43	493.85	511.45	679.6	697.96	523.07	2473	2485	2592	1991	3797	1685	2128	2176	2281	2449	2912	1961	546.297	571.913	502.243	633.543	2516.67	2491	2195	2440.67
G10090_10788	67804	Snx2	105.36	61.72	61.75	68.42	41.96	86.35	95.92	96.9	94.09	71.08	70.76	69.65	3101	1947	2103	1954	1539	1862	2724	2898	2912	1738	2020	1832	76.2767	65.5767	95.6367	70.4967	2383.67	1785	2844.67	1863.33
G10090_14040	68214	Gsto2	0.3	0.33	0.32	0.32	0.24	0.34	0.37	0.29	0.28	0.15	0.71	0.42	5	6	6	5	5	4	6	5	5	2	11	6	0.316667	0.3	0.313333	0.426667	5.66667	4.66667	5.33333	6.33333
G10090_2384	217030	Synrg	6.16	7.29	5.16	8.36	3.85	10.58	7.81	7.49	7.42	7.76	7.78	9.06	703.97	915.11	704.68	945	551.01	891.76	880.99	890.69	916.64	755.1	886.99	935	6.20333	7.59667	7.57333	8.2	774.587	795.923	896.107	859.03
G10090_32942	18582	Pde6d	15.43	21	11.65	26.74	24.43	30.79	25.31	27.8	22.58	34.21	37.2	31.35	256	318	213	367	489	338	369	417	353	428	505	428	16.0267	27.32	25.23	34.2533	262.333	398	379.667	453.667
G10090_12866	212073	Syne3	5.44	2.67	3.9	3.19	1.25	5.23	3.86	3.36	2.28	4.58	4.26	2.99	427	224	340	243	123	295	290	265	189	297	312	213	4.00333	3.22333	3.16667	3.94333	330.333	220.333	248	274
G10090_21969	64010	Sav1	58.64	27.65	31.19	33.95	23.21	36.96	31.95	32.62	29.19	35.12	33.91	31.83	2209	1129	1367	1244	1109	1031	1156	1247	1149	1105	1274	1065	39.16	31.3733	31.2533	33.62	1568.33	1128	1184	1148
G10090_17016	17312	Clec10a	34.62	32.27	19.72	27.86	17.16	57.14	38.31	48.21	47.01	52.02	59.06	40.68	685.99	686.93	454	536	424.95	830.75	736	974.07	980.85	859.43	1137.62	719.54	28.87	34.0533	44.51	50.5867	608.973	597.233	896.973	905.53
G10090_19967	20868	Stk10	5.34	5.92	5.8	3.38	1.3	11.81	4.56	4.79	4.1	4.84	4.29	4.94	414	492	519	254	125	668	340	377	334	311	322	342	5.68667	5.49667	4.48333	4.69	475	349	350.333	325
G10090_94	66423	Coprs	13.67	8.66	7.22	8.73	13.13	10	9.5	8.82	9.89	12.02	10.68	9.7	112	79	72	72	142	61	81	78	86	85	87	72	9.85	10.62	9.40333	10.8	87.6667	91.6667	81.6667	81.3333
G10090_8707	68730	Dus1l	31.5	17.52	20.03	23.77	20.62	23.8	19.75	18.46	18.23	20.58	21.15	29.05	1045	659	781	785	913	642	670	671	647	579	691	922	23.0167	22.73	18.8133	23.5933	828.333	780	662.667	730.667
G10090_16044	72043	Sulf2	48.23	27.06	16.85	81.53	54.06	99.85	60.25	62.28	35.41	80.25	123.54	94.05	2794	1675	1123	4587	3915	4225	3350	3652	2152	3859	6985	4871	30.7133	78.48	52.6467	99.28	1864	4242.33	3051.33	5238.33
G10090_15510	381633	Gm1673	3.91	5.26	3.53	3.48	6.02	10.96	9.46	11.84	6.41	13	9.44	2.57	15	21	17	14	30	33	37	50	28	45	39	9	4.23333	6.82	9.23667	8.33667	17.6667	25.6667	38.3333	31
G10090_11155	12265	Ciita	0.16	4.66	0.88	2.44	1.2	4.03	2.6	4.67	2.72	4.6	6.61	2.15	14	494	96	236	148	290	243	475	278	368	595	193	1.9	2.55667	3.33	4.45333	201.333	224.667	332	385.333
G10090_14007	240396	Mex3c	23.64	7.82	7.91	14.26	11.82	21.7	13.75	11.35	9.94	16.1	17.65	19.43	1477	521	573	861	910	980	827	722	650	831	1067	1073	13.1233	15.9267	11.68	17.7267	857	917	733	990.333
G10090_18272	102443351	Xntrpc	0	0.23	0	0	0	0	0	0	0	0	0.54	0	0	16.71	0	0	0	0	0	0	0	0	35.86	0	0.0766667	0	0	0.18	5.57	0	0	11.9533
G10090_29759	67602	Necap1	11.41	7.78	6.18	9.69	7.42	10.97	8.8	9.81	6.99	9.51	8.6	13.33	391	286	245	322	317	275	291	342	252	271	286	408	8.45667	9.36	8.53333	10.48	307.333	304.667	295	321.667
G10090_31279	58992	F12	0.11	0	0	0.15	0.47	0.55	0.15	0.18	0	0.22	0.53	0.82	3	0	0	4	16	11	4	5	0	5	14	20	0.0366667	0.39	0.11	0.523333	1	10.3333	3	13
G10090_4605	18081	Ninj1	154.35	114.56	96.37	87.88	61.9	97.78	119.57	123.66	164.47	104.63	120.44	86.42	2188	1748	1593	1212	1099	1020	1650	1792	2456	1240	1663	1093	121.76	82.52	135.9	103.83	1843	1110.33	1966	1332
G10090_22480	12492	Scarb2	46.94	26.16	29.02	51.51	14.01	30.35	27.21	26.73	24.87	25.93	22.29	25.4	3372	2013	2406	3583	1253	1591	1881	1948	1879	1545	1551	1630	34.04	31.9567	26.27	24.54	2597	2142.33	1902.67	1575.33
G10090_1927	268390	Ahsa2	9.6	6.02	5.16	7.05	7.54	11.59	8.46	8.69	8.45	8.85	8.87	8.68	220	167	138	171	256	225	216	208	220	203	208	234	6.92667	8.72667	8.53333	8.8	175	217.333	214.667	215
G10090_12189	216705	Clint1	47.26	44.91	44.24	46.06	21.8	49.92	45.64	43.56	43.67	43.55	42.93	41.81	2369	2419	2564	2246	1370	1836	2216	2231	2312	1822	2097	1883	45.47	39.26	44.29	42.7633	2450.67	1817.33	2253	1934
G10090_10618	67628	Anp32b	249.36	151.86	185.82	197.46	162.29	227.03	195.23	162.04	136.28	208.07	235.76	262.59	5732	3746	4951	4403	4656	3825	4344	3793	3296	3983	5265	5385	195.68	195.593	164.517	235.473	4809.67	4294.67	3811	4877.67
G10090_29702	66404	Rtf2	61.34	54.38	49.73	58.09	47.69	74.26	53.86	52.49	47.8	57.26	61.56	62.27	1852	1762	1739	1701	1796	1641	1571	1612	1519	1438	1804	1679	55.15	60.0133	51.3833	60.3633	1784.33	1712.67	1567.33	1640.33
G10090_9726	24000	Ptpn21	6.89	4.37	4.59	8.05	6.11	20.73	5.7	5.18	5.28	10.06	9.56	12.35	560	388	422	645	639	1271	449	434	455	686	767	922	5.28333	11.63	5.38667	10.6567	456.667	851.667	446	791.667
G10090_16870	215015	Fam20b	17.61	18.75	12.61	23.93	14.95	29.31	21.43	20.45	17.49	24.04	18.91	28.22	1173	1339	975	1538	1265	1443	1382	1389	1221	1339	1260	1677	16.3233	22.73	19.79	23.7233	1162.33	1415.33	1330.67	1425.33
G10090_24032	215085	Slc35f1	0.26	0.18	0.29	0.22	0.28	0.69	0.63	0.38	0.45	0.86	0.61	0.29	20	15	25	16	26	38	46	29	36	54	45	20	0.243333	0.396667	0.486667	0.586667	20	26.6667	37	39.6667
G10090_2814	67070	Lsm14a	37.51	26.05	24.88	36.47	28.68	45.65	32.15	31.19	25.67	37.29	36.7	46.55	1801	1362	1417	1711	1775	1658	1531	1528	1353	1504	1783	2017	29.48	36.9333	29.67	40.18	1526.67	1714.67	1470.67	1768
G10090_17933	224129	Adcy5	2.68	2.44	2.11	2.15	2.27	4.73	3.42	3.11	4.08	4.44	3.57	3.2	270	283	265	219	308	376	359	332	468	401	377	287	2.41	3.05	3.53667	3.73667	272.667	301	386.333	355
G10090_33609	65114	Vps35	61.09	59.45	49.65	66.66	31.23	56.13	66.8	68.66	64.38	61.06	53.51	62.01	2884	3009	2709	3049	1837	1936	3039	3292	3198	2394	2449	2615	56.73	51.34	66.6133	58.86	2867.33	2274	3176.33	2486
G10090_18345	65112	Pmepa1	60.29	14.61	11.51	53.24	26.75	42.92	31.35	31.87	27.11	31.23	42.49	30.04	4150	1079	916	3547	2292	2156	2077	2225	1963	1784	2837	1849	28.8033	40.97	30.11	34.5867	2048.33	2665	2088.33	2156.67
G10090_10600	17357	Marcksl1	141.49	52.97	48.37	184.41	149.97	149.85	75.24	62.43	43.47	113.81	176	133.33	3036	1221	1205	3842	4020	2358	1564	1365	982	2035	3670	2554	80.9433	161.41	60.38	141.047	1820.67	3406.67	1303.67	2753
G10090_4024	109135	Plekha5	8.06	8.51	10.38	11.03	6.2	21.83	9.53	8.89	7.58	9.89	12.68	12.98	568	641	846	740	546	1130	636	639	557	565	874	811	8.98333	13.02	8.66667	11.85	685	805.333	610.667	750
G10090_28122	100101919	Dnah7c	0	0	0	0.01	0.01	0	0.01	0	0	0.01	0	0.01	0	0	0	1	1	0	1	0	0	1	0	1	0	0.00666667	0.00333333	0.00666667	0	0.666667	0.333333	0.666667
G10090_11040	216848	Chd3	12.69	9.01	7.28	16.58	13.57	47.84	19.01	16.62	9.45	29.8	36.61	22.2	1441	1096	953	1823	1916	3958	2073	1914	1128	2804	4024	2254	9.66	25.9967	15.0267	29.5367	1163.33	2565.67	1705	3027.33
G10090_30774	18196	Nsg1	6.64	2.42	3.06	3.35	4.04	12.24	4.96	4.04	2.85	6.67	4.65	5.65	231	90	123	113	175	310	167	142	104	193	156	176	4.04	6.54333	3.95	5.65667	148	199.333	137.667	175
G10090_6700	232334	Vgll4	29.99	18.77	16.67	43.45	36.93	60.04	30.34	25.83	18.26	41.42	55.45	50.36	1038	697	646	1549	1604	1602	1005	978	681	1156	1738	1633	21.81	46.8067	24.81	49.0767	793.667	1585	888	1509
G10090_4055	233103	Garre1	13.46	7.31	8.83	15.21	7.79	17.74	11.4	10.49	9.57	11.21	13.87	17.23	1236	718	931	1362	889	1176	1015	985	924	857	1222	1420	9.86667	13.58	10.4867	14.1033	961.667	1142.33	974.667	1166.33
G10090_3551	18639	Pfkfb1	2.76	4.16	3.1	2.26	4.44	6.82	4.04	3.34	5.3	3.98	2.75	4.98	68	119	87	54	138	124	97	84	141	87	69	113	3.34	4.50667	4.22667	3.90333	91.3333	105.333	107.333	89.6667
G10090_11994	22248	Unc119	39.88	32.24	28.91	38.21	40.27	36.95	27.88	31.85	25.57	33.39	37.95	28.72	673	579	565	627	848	459	457	549	455	471	624	434	33.6767	38.4767	28.4333	33.3533	605.667	644.667	487	509.667
G10090_26198	21937	Tnfrsf1a	202.68	167.61	170.79	142.27	75.1	132.58	137.39	133.01	137.3	118.99	121.74	116.14	6162	5468	6014	4195	2848	2950	4035	4113	4393	3009	3592	3153	180.36	116.65	135.9	118.957	5881.33	3331	4180.33	3251.33
G10090_3966	76273	Ndfip2	46.57	32.64	32.23	49.14	36.22	56.4	30.02	29.82	28.67	33.82	37.11	44.37	1633	1202	1287	1642	1541	1401	999	1045	1035	956	1222	1351	37.1467	47.2533	29.5033	38.4333	1374	1528	1026.33	1176.33
G10090_30448	100044193	Gm20939	0.25	0.36	0.18	0.48	0.63	1.18	0.65	0.71	0.67	0.4	0.75	1.21	10	15.78	10.28	19.55	33.03	36.86	30.39	29.05	26.14	12.96	33	49.63	0.263333	0.763333	0.676667	0.786667	12.02	29.8133	28.5267	31.8633
G10090_28287	13346	Des	165.5	183.48	245.86	156.76	203.14	526.32	421.3	291.19	469.23	801.26	317.14	272.07	7463	8871	12817	6850	11414	17344	18312	13337	22263	30010	13866	10959	198.28	295.407	393.907	463.49	9717	11869.3	17970.7	18278.3
G10090_18516	56847	Aldh1a3	14.73	10.01	7.81	9.58	13.82	10.05	4.83	4.37	5.64	4.6	15.05	31.69	744	542	456	469	870	371	235	224	300	193	737	1430	10.85	11.15	4.94667	17.1133	580.667	570	253	786.667
G10090_6717	230700	Foxj3	8.61	4.7	5.2	6.93	3.49	11.32	7.27	6.42	5.77	7.76	7.12	9.26	629.59	366.82	439.71	490.2	329.39	602.24	508.77	475.36	443.43	466.85	500.87	599.54	6.17	7.24667	6.48667	8.04667	478.707	473.943	475.853	522.42
G10090_23280	67718	Lce1h	3.57	51.14	28.28	31.35	40.17	231.67	43.2	72.59	39.62	160.27	92.98	186.65	25	388	234	215	355.19	1207.02	299	525	293	948	639	1165	27.6633	101.063	51.8033	146.633	215.667	592.403	372.333	917.333
G10090_14634	218194	Phactr1	2.07	0.95	1.33	6.75	2.52	2.18	1.93	1.71	1.26	1.68	2.07	3.13	150	86	121	401	197	137	134	125	102	110	167	178	1.45	3.81667	1.63333	2.29333	119	245	120.333	151.667
G10090_29841	18788	Serpinb2	75.13	163.42	107.18	48.24	24.74	31.89	75.4	79.47	137.84	27.72	27.78	51.08	2067	4824	3418	1288	850	644	2007	2224	3990	636	743	1256	115.243	34.9567	97.57	35.5267	3436.33	927.333	2740.33	878.333
G10090_4871	54004	Diaph2	4.77	3.01	3.39	3.13	0.94	3.62	4.43	4.41	3.71	3.5	3.11	2.65	582	409	479	397	154	347	555	574	506	365	390	310	3.72333	2.56333	4.18333	3.08667	490	299.333	545	355
G10090_18130	74257	Tspan17	20.14	18.55	15.08	18.42	17.26	19.42	18.07	20.2	16.87	20.28	20.29	16.13	399	383	339	352	424	285	340	411	354	340	376	286	17.9233	18.3667	18.38	18.9	373.667	353.667	368.333	334
G10090_28913	387285	Hcrtr2	0	0	0	0	0.07	0	0	0	0	0	0	0	0	0	0	0	2	0	0	0	0	0	0	0	0	0.0233333	0	0	0	0.666667	0	0
G10090_8380	104303	Arl1	133.03	78.7	67.89	101.11	104.69	111.83	114.24	119.63	91.03	126.4	91.87	139.34	2772	1889	1765	2179	2629	1843	2443	2590	2203	2267	2178	2621	93.2067	105.877	108.3	119.203	2142	2217	2412	2355.33
G10090_1238	110829	Lims1	27.89	16.42	15.34	16.42	9.43	22.37	22.74	21.1	18.64	19.9	17.54	18.79	1797	1141	1147	1026	758	1060	1420	1384	1268	1069	1099	1084	19.8833	16.0733	20.8267	18.7433	1361.67	948	1357.33	1084
G10090_28093	22599	Slc6a20b	0	0	0.02	0	0	0	0.02	0	0	0	0.02	0	0	0	1	0	0	0	1.01	0	0	0	1.01	0	0.00666667	0	0.00666667	0.00666667	0.333333	0	0.336667	0.336667
G10090_2968	29861	Dpf1	1.42	1.01	2.24	1.12	0.57	1.39	0.93	0.62	1.03	1.3	1.38	1.37	46	35	85	35	24	34	29	22	36	35	43	40	1.55667	1.02667	0.86	1.35	55.3333	31	29	39.3333
G10090_21039	26569	Slc27a4	30.23	56.04	48.57	128.49	47.66	70.88	122.09	161.57	89.01	162.5	140.12	89.02	1846	3667	3425	7599	3624	3160	7177	10013	5718	8235	8291	4856	44.9467	82.3433	124.223	130.547	2979.33	4794.33	7636	7127.33
G10090_9235	72167	Thumpd2	2.79	1.79	1.69	2.24	3.42	3.08	2.1	2.16	1.51	3.21	2.45	3.7	76	52	51	58	86	59	55	64	48	63	70	92	2.09	2.91333	1.92333	3.12	59.6667	67.6667	55.6667	75
G10090_1040	207278	Fchsd2	4.94	3.72	3.56	4.19	2.81	10.4	6.15	6.74	6.47	5.13	5.91	6.24	329	263	272	270	232	503	393	451	450	283	382	368	4.07333	5.8	6.45333	5.76	288	335	431.333	344.333
G10090_6778	216345	Zfc3h1	5.46	3.08	3.79	6.31	3.35	12.96	6.73	5.28	4.94	3.86	7.11	10.17	593	336	476	634	357	946	691	578	544	345	748	792	4.11	7.54	5.65	7.04667	468.333	645.667	604.333	628.333
G10090_8520	12606	Cebpa	161.55	338.03	229.05	217.61	255.54	434.4	288.97	270.34	245.13	325.31	382.22	196.1	6166	13837	10114	8051	12158	12123	10640	10486	9845	10318	14150	6685	242.877	302.517	268.147	301.21	10039	10777.3	10323.7	10384.3
G10090_17545	327951	Cyb5d1	7.95	7.61	5.78	12.52	8.84	14.9	10.91	10.45	8.43	12.63	10.67	14.69	425	438	363	656	593	573	570	579	477	566	563	718	7.11333	12.0867	9.93	12.6633	408.667	607.333	542	615.667
G10090_17344	666584	BC024063	0.71	0.09	0.08	0.44	0.6	0.8	0.66	0.49	0.4	0.18	0.64	1.05	29.18	4	4	17.3	30.34	23.96	26.02	20.14	17.04	6	25.22	38.45	0.293333	0.613333	0.516667	0.623333	12.3933	23.8667	21.0667	23.2233
G10090_5738	215418	Csrnp1	23.9	11.29	12.51	9.25	4.14	10.13	9.38	10.25	15.48	8.84	8.11	7.76	1064	540	645	399	230	331	402	464	725	327	350	310	15.9	7.84	11.7033	8.23667	749.667	320	530.333	329
G10090_21284	71973	Rbpms2	3.23	3.79	2.15	2.8	3.11	4.12	4.26	4.16	4.42	3.33	4.16	3.54	82	104	63	69	100	77	107	102	117	71	105	85	3.05667	3.34333	4.28	3.67667	83	82	108.667	87
G10090_11038	17181	Matn2	20.68	7.48	6.81	14.63	9.62	23.43	17.05	18.69	8.54	19.28	22.36	16.83	1098	426	418	751	635	909	873	1006	477	850	1150	798	11.6567	15.8933	14.76	19.49	647.333	765	785.333	932.667
G10090_29661	68693	Hnrnpul2	38.32	37.18	30.14	42.6	23.85	61.92	44.66	37.86	32.33	47.84	53.58	50.43	3374	3507	3062	3632	2614	3978	3782	3381	2995	3494	4570	3968	35.2133	42.79	38.2833	50.6167	3314.33	3408	3386	4010.67
G10090_7524	17691	Sik1	17.64	10.18	11.67	14.5	6.68	27.09	12.31	10.45	11.72	15.4	19.31	12.38	1211	749	925	964	571	1357	813	728	846	877	1284	759	13.1633	16.09	11.4933	15.6967	961.667	964	795.667	973.333
G10090_20821	70316	Ndufab1	312.56	349.52	314.5	373.21	476.64	408.91	404.79	358.96	360.64	476.81	450.54	398.65	1911	2328	2270	2257	3651	1874	2473	2281	2359	2466	2701	2205	325.527	419.587	374.797	442	2169.67	2594	2371	2457.33
G10090_12627	65100	Zic5	0	0.04	0	0	0	0	0	0	0	0	0	0	0	1	0	0	0	0	0	0	0	0	0	0	0.0133333	0	0	0	0.333333	0	0	0
G10090_31855	71653	Shtn1	18.99	19.79	19.1	17.38	7.95	22.29	20.41	19.07	16.32	15.66	18.14	17.4	1168	1304	1355	1035	608	1001	1208	1190	1056	799	1081	954	19.2933	15.8733	18.6	17.0667	1275.67	881.333	1151.33	944.667
G10090_14091	14715	Gnrhr	0	0	0	0	0	0.04	0	0	0	0.07	0.09	0.07	0	0	0	0	0	1	0	0	0	2	3	2	0	0.0133333	0	0.0766667	0	0.333333	0	2.33333
G10090_4842	80883	Ntng1	0.13	0.17	0.08	0.22	0.12	0.56	0.45	0.25	0.11	0.45	0.36	0.24	10	11	6	16	10	29	32	16	9	27	25	14	0.126667	0.3	0.27	0.35	9	18.3333	19	22
G10090_33853	214952	Rhot2	14.68	14.64	13.68	23.21	16.61	30.22	18.72	17.29	15.47	21.64	19.7	30.24	614	657	662	941	866	924	755	735	681	752	799	1130	14.3333	23.3467	17.16	23.86	644.333	910.333	723.667	893.667
G10090_11922	320487	Heatr5a	5.53	6.3	5.12	5.3	2.77	6.79	8.25	7.45	7.28	6.84	6.17	6.09	669	817	716	621	416	601	960	915	929	688	723	659	5.65	4.95333	7.66	6.36667	734	546	934.667	690
G10090_19863	67374	Jam2	5.17	4.88	2.97	4.06	2.02	6.53	8.96	8.01	9.01	9.86	7.19	4.3	380	384	252	289	185	350	633	597	696	601	512	282	4.34	4.20333	8.66	7.11667	338.667	274.667	642	465
G10090_10316	66659	Acp6	10.81	19.12	12.84	38.57	31.76	38.04	32.99	41.6	25.61	40.95	36.61	39.5	259	492	357	897	950	668	765	1015	646	817	852	845	14.2567	36.1233	33.4	39.02	369.333	838.333	808.667	838
G10090_4145	53604	Zpbp	0.12	0.02	0.03	0.02	0.04	0.07	0.02	0.04	0.06	0.13	0.05	0.04	7	1	2	1	3	3	1	2	3	6	3	2	0.0566667	0.0433333	0.04	0.0733333	3.33333	2.33333	2	3.66667
G10090_1157	71682	Wdr27	0	0.07	0.01	0	0	0.18	0.02	0	0.05	0.03	0	0.1	0	4	1	0	0	5	1	0	2	1	0	4	0.0266667	0.06	0.0233333	0.0433333	1.66667	1.66667	1	1.66667
G10090_8483	66396	Ccdc82	8.33	4.6	4.18	6.77	3.99	9.82	6.4	6.21	6.08	5.81	5.57	6.88	615.55	354.82	350.69	478.26	359.32	517.22	447.94	459.09	465.26	347.63	393.61	442.89	5.70333	6.86	6.23	6.08667	440.353	451.6	457.43	394.71
G10090_25192	74122	Tmem43	35.2	46.04	37.15	41.5	28.21	87.32	51.67	50.5	42.53	49.7	46.29	65.57	1493	2094	1822	1706	1491	2707	2113	2176	1898	1751	1904	2484	39.4633	52.3433	48.2333	53.8533	1803	1968	2062.33	2046.33
G10090_32045	28106	Mydgf	116.92	144.13	140.8	102.48	100.18	81.11	123.12	134.13	133.29	118.63	123.79	91.35	1210	1609	1707	1034	1302	620	1247	1424	1454	1030	1251	843	133.95	94.59	130.18	111.257	1508.67	985.333	1375	1041.33
G10090_33704	234852	Chmp1a	109.1	95.35	90.48	97.43	83.44	109.23	85.76	88.09	83.95	88.82	92.48	101.72	3345	3137	3213	2897	3191	2451	2540	2747	2709	2265	2752	2785	98.31	96.7	85.9333	94.34	3231.67	2846.33	2665.33	2600.67
G10090_14365	232791	Cnot3	38.84	33.9	35.88	44.1	21.54	60.44	36.51	33.31	30.43	39.61	50.23	39.58	1620	1508	1733	1798	1145	1868	1488	1424	1341	1374	2010	1523	36.2067	42.0267	33.4167	43.14	1620.33	1603.67	1417.67	1635.67
G10090_12266	11364	Acadm	24.43	22.41	19.23	34.32	35.78	54.26	38.96	39.18	34.26	61.39	38.28	51.3	706	695	644	962	1290	1148	1088	1152	1042	1476	1074	1324	22.0233	41.4533	37.4667	50.3233	681.667	1133.33	1094	1291.33
G10090_4035	27373	Csnk1e	52.35	24.84	26.97	72.37	40.99	85.23	30.86	29.41	23.1	41.12	49.76	78.53	2062	1053	1230	2773	2016	2476	1175	1182	965	1343	1907	2777	34.72	66.1967	27.79	56.47	1448.33	2421.67	1107.33	2009
G10090_1634	100862473	LOC100862473	0	0.02	0.07	0.2	0.05	0.69	0.32	0.2	0.16	0.18	0.33	0.13	0	1.25	4.83	12.08	3.98	31.27	19.23	12.71	10.55	9.1	19.69	7	0.03	0.313333	0.226667	0.213333	2.02667	15.7767	14.1633	11.93
G10090_6676	20430	Cyfip1	32.16	33.22	30.24	32.36	14.94	41.51	33.1	34.72	30.04	31.82	32.88	36.65	2184	2434	2396	2115	1277	2112	2194	2425	2164	1845	2239	2243	31.8733	29.6033	32.62	33.7833	2338	1834.67	2261	2109
G10090_26046	245038	Dclk3	4.09	0.54	0.35	12.58	8.48	10.43	3.33	2.48	0.66	4.63	9.35	15	213	30	21	635	550	397	167	131	36	200	472	698	1.66	10.4967	2.15667	9.66	88	527.333	111.333	456.667
G10090_13892	320119	Rps6kc1	6.53	4.77	4.78	6.22	3.69	7.68	5.7	6.49	5.1	6.25	6.38	7.12	366	290	319	347	266	316	317	364	328	315	352	351	5.36	5.86333	5.76333	6.58333	325	309.667	336.333	339.333
G10090_7211	66448	Mrpl20	104.75	78.86	80.7	81.54	79.99	48.84	91.48	82.18	85.86	74.68	58.61	80.1	1451	1176	1304	1099	1388	498	1234	1164	1253	865	791	990	88.1033	70.1233	86.5067	71.13	1310.33	995	1217	882
G10090_26946	93712	Pcdhga4	1.18	0.74	1.11	0.98	0.45	1.15	1.21	1.24	0.73	0.81	1.34	0.6	84.05	56.98	91.26	67.75	40.43	59.81	83.18	90.04	54.55	48.3	93.02	38.43	1.01	0.86	1.06	0.916667	77.43	55.9967	75.9233	59.9167
G10090_26619	192678	Rassf3	8.01	10.89	6.17	20.32	12.74	21.8	31.12	31.55	19.42	41.99	32.04	21.37	408	594	363	1002	808	811	1525	1631	1040	1775	1581	972	8.35667	18.2867	27.3633	31.8	455	873.667	1398.67	1442.67
G10090_50183	626854	Gm38396	3.6	1.17	2.06	2.78	2.65	3.82	3.49	4.2	2.55	1.22	3.73	3.89	110	38.3	71.95	82.68	99.77	84.28	104.04	133.99	82.41	32.42	111.49	106.58	2.27667	3.08333	3.41333	2.94667	73.4167	88.91	106.813	83.4967
G10090_24219	21950	Tnfsf9	3.77	2.79	2.75	1.99	2.83	1.99	2.14	2.45	3.24	2.81	2.47	1.63	59	47	50	30	55	23	33	39	53	37	38	23	3.10333	2.27	2.61	2.30333	52	36	41.6667	32.6667
G10090_750	56773	Chst5	0.67	0.07	0.1	0.46	0.72	0.2	0.23	0.18	0	0.49	0.61	0.38	18	2	3	12	24	4	6	5	0	11	16	9	0.28	0.46	0.136667	0.493333	7.66667	13.3333	3.66667	12
G10090_20149	67005	Polr3k	14.99	11.34	9.49	15.49	12.85	14.79	15.74	14.71	12.31	15.29	14.98	17.09	642	521	470	643	686	463	650	640	555	544	622	654	11.94	14.3767	14.2533	15.7867	544.333	597.333	615	606.667
G10090_31006	20681	Sox8	0.05	0.17	0.08	0.19	0.16	0.84	0.59	0.42	0.19	0.68	0.75	0.51	2	8	4	8	9	27	25	19	9	25	32	20	0.1	0.396667	0.4	0.646667	4.66667	14.6667	17.6667	25.6667
G10090_7168	52552	Parp8	4.27	3.02	2.77	3.77	1.8	6.84	4.52	3.99	3.5	3.05	3.61	4.06	428	307	331	327	195	425	405	394	333	261	335	330	3.35333	4.13667	4.00333	3.57333	355.333	315.667	377.333	308.667
G10090_7807	66498	Dda1	57.29	52.74	43.56	55.08	43.41	56.24	52.47	45.25	49.61	53.59	53.12	54.25	1537	1518	1355	1432	1454	1105	1360	1235	1399	1194	1382	1298	51.1967	51.5767	49.11	53.6533	1470	1330.33	1331.33	1291.33
G10090_18210	67229	Prpf18	14.27	9.33	9.65	14.38	8.98	15.46	12.84	12.13	10.56	14.63	13.21	15.78	760	533	594	742	596	602	659	656	592	647	682	751	11.0833	12.94	11.8433	14.54	629	646.667	635.667	693.333
G10090_7050	58805	Mlxipl	1.67	1.85	2.7	2.18	5.45	12.75	5.96	3.42	4.08	6.51	3.38	6.29	101	104	173	116	367	537	317	188	245	300	179	314	2.07333	6.79333	4.48667	5.39333	126	340	250	264.333
G10090_29082	224055	Rtp2	0.03	0	0	0	0	0	0	0	0	0	0	0	1	0	0	0	0	0	0	0	0	0	0	0	0.01	0	0	0	0.333333	0	0	0
G10090_2864	433940	Fam222a	0.84	0.48	0.44	0.46	0.44	1.12	0.56	0.68	0.63	0.55	0.98	0.52	33	20	20	18	23	32	21	27	27	18	38	18	0.586667	0.673333	0.623333	0.683333	24.3333	24.3333	25	24.6667
G10090_26778	27357	Gyg	22.56	22.64	23.31	20.07	26.2	50.01	42.28	33.69	40.01	60.02	24.98	33.34	528	569	633	456	766	858	958	803	986	1170	568	697	22.8367	32.0933	38.66	39.4467	576.667	693.333	915.667	811.667
G10090_4333	76389	Ankrd36	0.02	0.02	0	0	0	0.03	0	0	0.02	0	0.02	0.02	1	1	0	0	0	1	0	0	1	0	1	1	0.0133333	0.01	0.00666667	0.0133333	0.666667	0.333333	0.333333	0.666667
G10090_21858	26910	Figla	0.07	0	0	0	0	0	0	0	0	0	0	0	1	0	0	0	0	0	0	0	0	0	0	0	0.0233333	0	0	0	0.333333	0	0	0
G10090_6018	18792	Plau	26.54	19.82	21.33	16.12	7.22	24.26	25.31	21.28	25.74	13.24	13.25	15.61	886	711	823	522	301	593	817	723	904	368	430	466	22.5633	15.8667	24.11	14.0333	806.667	472	814.667	421.333
G10090_33437	14791	Emg1	84.2	72.07	70.93	66.39	95.6	71.96	67.42	63.15	61.75	76.95	62.36	87.64	1051	969	1034	807	1496	662	821	807	812	804	759	976	75.7333	77.9833	64.1067	75.65	1018	988.333	813.333	846.333
G10090_3298	70564	Prxl2a	13.02	27.98	17.95	36.72	38.57	42.67	52.66	58.65	37.04	74.41	57.85	42.53	282	641	447	769	1044	677	1094	1284	838	1340	1212	819	19.65	39.32	49.45	58.2633	456.667	830	1072	1123.67
G10090_11339	21682	Tec	5.26	8.04	6.19	10.68	6.3	13.75	7.59	8.08	7.7	7.83	6.96	9.84	199	328	271	399	302	388	278	314	310	248	258	336	6.49667	10.2433	7.79	8.21	266	363	300.667	280.667
G10090_24644	12045	Bcl2a1b	9.91	8.15	7.06	3.55	1.8	2.21	5.63	9.83	5.49	3.59	5.21	1.55	78.73	70	66	27.56	18	13	44.03	80.43	46	24	40.49	11	8.37333	2.52	6.98333	3.45	71.5767	19.52	56.82	25.1633
G10090_30783	320709	Tmem117	0.39	0.41	0.43	0.31	0.36	1.22	1.2	0.7	0.94	1.31	0.53	0.64	16	18	20	12	18	36	47	29	40	44	21	23	0.41	0.63	0.946667	0.826667	18	22	38.6667	29.3333
G10090_9339	71007	D7Ertd443e	1.69	0.68	0.21	4.89	3.76	6.04	1.01	0.92	0.35	1.61	3.29	6.48	70	27	10	180	185	171	37	36	14	52	135	234	0.86	4.89667	0.76	3.79333	35.6667	178.667	29	140.333
G10090_5185	52685	Cd300lg	14.96	17.08	15.2	11.89	12.1	21.21	23.45	20.82	16.89	21.04	15.43	10.08	523	573	529	404	490	482	717	706	563	564	496	298	15.7467	15.0667	20.3867	15.5167	541.667	458.667	662	452.667
G10090_4968	70120	Yars2	10.79	10.96	10.02	13.1	12.25	12.01	12.83	10.95	9.62	13.79	14.59	14.72	229	250	247	270	325	187	264	237	215	244	301	279	10.59	12.4533	11.1333	14.3667	242	260.667	238.667	274.667
G10090_9539	276829	Smtnl2	6.34	8.04	15.54	8.31	8.37	18.86	12.12	7.54	18.2	15.08	7.22	12.88	248.62	335	696	313	403	528	454	295	738	482	269	448	9.97333	11.8467	12.62	11.7267	426.54	414.667	495.667	399.667
G10090_9478	14940	Gzmc	1.03	7.87	1.57	8.98	2.3	4.04	12.34	23.79	5.85	12.5	9.16	2.91	11	91	20	96	31	32	130	262	67	116	98	29	3.49	5.10667	13.9933	8.19	40.6667	53	153	81
G10090_26804	170638	Hpcal4	1.65	0	0.02	0.09	0	0.08	0.01	0.03	0	0	0.01	0	117	0	2	6	0	4	1	2	0	0	1	0	0.556667	0.0566667	0.0133333	0.00333333	39.6667	3.33333	1	0.333333
G10090_1497	20731	Spink4	0.5	0	0	2.97	0.76	1.28	0.94	0	0	2.26	1.48	0.56	1	0	0	6	2	2	2	0	0	4	3	1	0.166667	1.67	0.313333	1.43333	0.333333	3.33333	0.666667	2.66667
G10090_4912	12453	Ccni	59.83	47.06	37.04	73.37	62.16	88.33	58.25	63.37	43.4	86.77	77.62	72.1	2452	2068	1752	2914	3172	2642	2300	2635	1870	2951	3083	2637	47.9767	74.62	55.0067	78.83	2090.67	2909.33	2268.33	2890.33
G10090_31353	66477	Atp5md	1302.7	963.41	740.76	1078.66	1082.92	756.83	1257.07	1316.39	1318.57	1103.15	899.68	1146.74	2051	1698	1480	1718	2242	941	2127	2263	2210	1544	1442	1612	1002.29	972.803	1297.34	1049.86	1743	1633.67	2200	1532.67
G10090_48408	115486031	Gm51425	1.95	0.24	0.46	1.04	0.88	2.4	1.39	1.26	1.32	0.76	1.49	1.93	85.01	11.24	22.99	43.98	47.76	76.24	58.22	55.73	60.34	27.6	63.06	74.93	0.883333	1.44	1.32333	1.39333	39.7467	55.9933	58.0967	55.1967
G10090_5071	24087	Tll2	0.03	0.01	0.06	0.05	0	0.04	0.01	0.04	0	0.04	0.02	0.05	3	1	6	4	0	3	1	3	0	3	2	4	0.0333333	0.03	0.0166667	0.0366667	3.33333	2.33333	1.33333	3
G10090_14470	78330	Ndufv3	258.94	296	277.21	289.23	444.73	360.57	347.8	331.3	350.09	380.14	341.75	360.55	1488	1474	1655	1358	2660	1496	1615	1596	1648	1641	1692	1567	277.383	364.843	343.063	360.813	1539	1838	1619.67	1633.33
G10090_24424	243168	Hsd17b13	0.06	0.06	0	0.5	0.1	0.75	0.19	0.3	0.06	0.07	0.13	0.21	1	1	0	8	2	9	3	5	1	1	2	3	0.04	0.45	0.183333	0.136667	0.666667	6.33333	3	2
G10090_28109	75577	Dynap	0.32	0	0	0.07	0	0	0	0	0	0	0	0	5	0	0	1	0	0	0	0	0	0	0	0	0.106667	0.0233333	0	0	1.66667	0.333333	0	0
G10090_25941	382073	Ccdc84	8.2	4.55	5.78	9.93	9.07	17.88	6.96	7.02	5.73	8.28	8.29	15.22	127	75	104	150	175	202	104	111	93	106	124	210	6.17667	12.2933	6.57	10.5967	102	175.667	102.667	146.667
G10090_3095	232801	Lilra5	0	0.18	0.11	0.1	0.03	0.28	0.03	0.27	0.08	0.2	0.28	0.04	0	6	4	3	1	6	1	9	3	5	9	1	0.0966667	0.136667	0.126667	0.173333	3.33333	3.33333	4.33333	5
G10090_32657	73010	Gpr22	0	0	0	0	0	0	0	0.01	0	0	0	0	0	0	0	0	0	0	0	1	0	0	0	0	0	0	0.00333333	0	0	0	0.333333	0
G10090_8954	75416	Nop14	23.22	14.24	18.64	18.57	11.12	24.13	18.5	15.08	14.07	17.7	19.32	22.03	911	599	846	706	544	692	700	601	581	577	735	772	18.7	17.94	15.8833	19.6833	785.333	647.333	627.333	694.667
G10090_30290	332427	Lyg2	10.67	0	0	15.72	42.94	6.95	2.07	3.4	0	1.43	9.42	74.04	395	0	0	564	1981	188	74	128	0	44	338	2447	3.55667	21.87	1.82333	28.2967	131.667	911	67.3333	943
G10090_22257	67936	Wdr55	20.28	20.17	20.29	20.62	20.85	18.61	19.79	16.62	20.16	15.72	17.38	22.38	407	435	473	402	523	274	385	340	426	263	339	401	20.2467	20.0267	18.8567	18.4933	438.333	399.667	383.667	334.333
G10090_14554	67433	Ccdc127	9.68	8.24	6.85	9.3	7.34	11.41	10.52	9.83	8.78	9.96	8.98	11.91	525	500	447	509	524	484	559	552	526	467	499	610	8.25667	9.35	9.71	10.2833	490.667	505.667	545.667	525.333
G10090_5167	72284	LTO1	6.05	6.55	5.98	8.35	8.03	14.16	8.19	8.25	7.77	8.9	10.69	14.06	183	210	207	241	296	310	234	248	242	220	307	375	6.19333	10.18	8.07	11.2167	200	282.333	241.333	300.667
G10090_18486	18777	Lypla1	38.29	33.86	27.4	40.53	26.84	35.61	38.68	35.68	32.71	34.56	32.73	41.87	1374	1305	1139	1412	1203	937	1342	1303	1237	1034	1141	1344	33.1833	34.3267	35.69	36.3867	1272.67	1184	1294	1173
G10090_14044	54450	Il1f5	15.34	144.33	115.08	32.83	37	81.14	90.83	102.91	75.26	59.19	49	99.71	375	3757	3276	769	1108	1436	2116	2542	1928	1196	1141	2152	91.5833	50.3233	89.6667	69.3	2469.33	1104.33	2195.33	1496.33
G10090_48559	115486886	Gm27011	0.19	0.18	0.08	0.15	0.15	0.07	0.05	0.14	0.18	0.29	0.1	0.16	4	4	2	3	4	1	1	3	4	5	2	3	0.15	0.123333	0.123333	0.183333	3.33333	2.66667	2.66667	3.33333
G10090_5375	50877	Neu3	0.58	1.41	1.26	2.52	1.67	3.26	1.63	1.89	1.62	1.41	1.95	2.95	29	75	72.36	121	103	118	78	95	85	58	94	131	1.08333	2.48333	1.71333	2.10333	58.7867	114	86	94.3333
G10090_32786	109959	Amy2a5	0.14	0	0.04	0	0.04	0	2.35	0	6.06	0	0	0	3	0	1	0	1	0	48	0	134.39	0	0	0	0.06	0.0133333	2.80333	0	1.33333	0.333333	60.7967	0
G10090_12736	69380	1700013G24Rik	0	0	0	0	0	0.11	0	0	0.08	0	0	0	0	0	0	0	0	1	0	0	1	0	0	0	0	0.0366667	0.0266667	0	0	0.333333	0.333333	0
G10090_912	102634078	LOC102634078	4.23	0.68	1.11	2.43	2.44	4.92	1.4	1.06	1.38	1.17	1.82	3.84	122	21	37	68	88	104	39	31	42	28	51	99	2.00667	3.26333	1.28	2.27667	60	86.6667	37.3333	59.3333
G10090_5516	12775	Ccr7	0.18	0.88	1	2.09	0.39	0.51	0.3	0.86	1.24	0.74	0.79	0.41	5	26	32	55	13	10	8	24	36	17	21	10	0.686667	0.996667	0.8	0.646667	21	26	22.6667	16
G10090_9404	27275	Nufip1	15.25	8.02	9.81	8.44	6.96	11.01	8.21	8.95	10.05	10.78	9.25	12.15	500	268	363	310	296	278	279	264	297	270	330	326	11.0267	8.80333	9.07	10.7267	377	294.667	280	308.667
G10090_12122	110135	Fgb	0	0	0	0	0	0	0.04	0	0	0	0.04	0	0	0	0	0	0	0	1	0	0	0	1	0	0	0	0.0133333	0.0133333	0	0	0.333333	0.333333
G10090_8843	76582	Ipo11	8.63	8.44	5.9	10.34	5.08	9.88	9.16	8.6	8.63	9.57	9.49	9.69	568	597	451	656	420	477	586	579	605	522	606	572	7.65667	8.43333	8.79667	9.58333	538.667	517.667	590	566.667
G10090_19698	12705	Cited1	0.39	1.09	0.95	0.76	0.94	0	0.89	0.72	0.79	2.45	2.81	3.48	4	12	12	6	12	0	9	6	9	21	28	33	0.81	0.566667	0.8	2.91333	9.33333	6	8	27.3333
G10090_27074	100504608	Eef1akmt3	0.58	0.67	0.49	1.04	1.5	2.34	1.77	0.99	0.69	1.21	1.33	2.77	4	5	4	7	13	12	12	7	5	7	9	17	0.58	1.62667	1.15	1.77	4.33333	10.6667	8	11
G10090_17823	108168152	Gm8126	0	0	0	0.04	0	0	0	0	0	0	0	0.05	0	0	0	1	0	0	0	0	0	0	0	1	0	0.0133333	0	0.0166667	0	0.333333	0	0.333333
G10090_23247	53814	Oaz3	0.27	0	0.08	0	0	0	0	0	0	0	0	0.1	3	0	1	0	0	0	0	0	0	0	0	1	0.116667	0	0	0.0333333	1.33333	0	0	0.333333
G10090_21577	319615	Zfp944	5.07	2.32	2.53	3.01	3.06	6.35	4.18	3.37	2.9	2.5	3.68	4.81	237	112	133	128	162	224	185	150	138	90	169	201	3.30667	4.14	3.48333	3.66333	160.667	171.333	157.667	153.333
G10090_33536	100384868	Gm37013	0.04	0	0	0	0	0	0	0.08	0	0	0.04	0	2.84	0	0	0	0	0	0	5.69	0	0	2.89	0	0.0133333	0	0.0266667	0.0133333	0.946667	0	1.89667	0.963333
G10090_2709	241589	D430041D05Rik	0.08	0.06	0.06	0.16	0.17	0.29	0.1	0.15	0.07	0.28	0.32	0.22	13	11	11	25	34	36	17	26	11	40	53	29	0.0666667	0.206667	0.106667	0.273333	11.6667	31.6667	18	40.6667
G10090_1252	238331	Zdhhc22	0	0	0	0	0	0.05	0	0	0	0	0	0	0	0	0	0	0	2	0	0	0	0	0	0	0	0.0166667	0	0	0	0.666667	0	0
G10090_9514	27206	Nrk	0.08	0.06	0.08	0.04	0.11	0.31	0.06	0.12	0.04	0.06	0.05	0.02	11	8	12	5	17	28	8	16	5	6	7	2	0.0733333	0.153333	0.0733333	0.0433333	10.3333	16.6667	9.66667	5
G10090_20204	68015	Trap1	38.14	46.04	42.77	48.8	36.64	61.54	47.01	44.49	43.22	49.88	48.04	60	1247	1615	1619	1547	1494	1472	1484	1479	1487	1356	1524	1752	42.3167	48.9933	44.9067	52.64	1493.67	1504.33	1483.33	1544
G10090_5590	270118	Maml2	3.41	1.67	1.42	3.92	1.48	3.97	2.56	2.77	1.88	2.78	3.46	2.79	444.37	199.24	199.82	425.12	243.69	375.15	292.33	311.48	236.26	263.51	393.62	306.86	2.16667	3.12333	2.40333	3.01	281.143	347.987	280.023	321.33
G10090_26609	80903	Fgf16	0.11	0.06	0.08	0.12	0.07	0.28	0.12	0.11	0.11	0.19	0.21	0.08	5	3	4	5	4	9	5	5	5	7	9	3	0.0833333	0.156667	0.113333	0.16	4	6	5	6.33333
G10090_7360	100041012	Gm3095	0.09	0.03	0	0.03	0.02	0.13	0.08	0.06	0.06	0	0.14	0.1	3	1	0	1	1	3	2.29	2	2	0	5	3	0.04	0.06	0.0666667	0.08	1.33333	1.66667	2.09667	2.66667
G10090_4012	244682	Cntn5	0.13	0.01	0.01	0.13	0.01	0.07	0.02	0.03	0	0.02	0.06	0.05	17.91	3.86	5.14	16	5.12	14.86	6.11	7.28	0.97	5	6.01	12.25	0.05	0.07	0.0166667	0.0433333	8.97	11.9933	4.78667	7.75333
G10090_2733	72479	Hsdl2	24.52	46.59	41.6	36.66	29.2	46.43	48.27	40.83	40.7	34.81	40.88	38.48	840	1770	1594	1276	1159	1117	1616	1515	1436	1015	1313	1142	37.57	37.43	43.2667	38.0567	1401.33	1184	1522.33	1156.67
G10090_5414	67399	Pdlim7	153.69	54.99	59.26	129.59	156.78	167.4	99.27	70.38	70.99	147.05	125.57	129.2	3203	1127	1305	2495	3072	2040	1698	1405	1393	1922	2401	2074	89.3133	151.257	80.2133	133.94	1878.33	2535.67	1498.67	2132.33
G10090_11049	216190	Appl2	13.87	9.19	7.64	21.96	12.76	42.78	13.91	13.63	10.83	15.97	18.8	35.86	607	429	394	927	697	1403	597	610	504	579	792	1418	10.2333	25.8333	12.79	23.5433	476.667	1009	570.333	929.667
G10090_15538	628100	Fbxo39	0	0.04	0	0	0	0.18	0	0.08	0.08	0.05	0.18	0	0	1	0	0	0	3	0	2	2	1	4	0	0.0133333	0.06	0.0533333	0.0766667	0.333333	1	1.33333	1.66667
G10090_27212	70511	Eef2kmt	11.67	12.51	10.05	15.38	11.85	12.87	12.39	11.54	11.34	12.36	13.36	15.41	352	405	351	450	446	284	361	354	360	310	391	415	11.41	13.3667	11.7567	13.71	369.333	393.333	358.333	372
G10090_14169	66421	2410004B18Rik	11.98	13.87	12.39	12.57	19.03	17.37	12.28	12.29	9.91	13.07	15.71	15.42	248	309	298	253	492	264	246	259	216	225	315	285	12.7467	16.3233	11.4933	14.7333	285	336.333	240.333	275
G10090_7876	235402	Lingo1	16.57	1.21	1.84	10.07	7.01	8.35	3.81	3.93	1.59	6.65	10.92	5.93	844	65	108	497	444	311	187	204	85	281	541	272	6.54	8.47667	3.11	7.83333	339	417.333	158.667	364.667
G10090_518	224250	Cldnd1	28.33	32.85	28.37	32.39	21.97	30.97	28.34	26.8	32.28	19.08	23.33	32.94	874	1088	1013	972	843	698	847	842	1050	487	697	907	29.85	28.4433	29.14	25.1167	991.667	837.667	913	697
G10090_27574	14467	Nipsnap2	32.16	29.96	28.64	39.97	43.8	70.02	56.59	45.51	43.41	75.92	47.88	56.14	948	948	978	1143	1611	1511	1612	1365	1347	1862	1370	1478	30.2533	51.2633	48.5033	59.98	958	1421.67	1441.33	1570
G10090_3295	60534	Fancg	2.91	3.62	2	4.96	4.12	9.79	4.72	4.19	3.62	4.94	6.03	7.77	117	155	93	193	207	289	181	172	152	164	236	283	2.84333	6.29	4.17667	6.24667	121.667	229.667	168.333	227.667
G10090_21389	22349	Vil1	0	0.06	0.08	0.02	0.07	0.03	0.07	0.02	0.04	0.05	0	0.1	0	3	4	1	4	1	3	1	2	2	0	4	0.0466667	0.04	0.0433333	0.05	2.33333	2	2	2
G10090_18909	13058	Cybb	11.81	17.48	13.89	5.31	1.22	7.26	11.15	15.81	9.48	8.9	12.29	3.68	854	1354	1159	372	110	383	776	1160	721	534	861	238	14.3933	4.59667	12.1467	8.29	1122.33	288.333	885.667	544.333
G10090_8007	18733	Pirb	65.33	59	67.38	25.28	7.34	18.63	33.81	42.25	43.81	19.41	32.31	15.46	2579.86	2504.58	3079.6	968.51	361.75	539.52	1290.37	1699.18	1823.35	638.77	1240.4	547.47	63.9033	17.0833	39.9567	22.3933	2721.35	623.26	1604.3	808.88
G10090_14857	245537	Nlgn3	0.22	0.27	0.27	0.48	0.34	1.15	0.62	0.64	0.21	1.2	1.15	0.52	13	17	18	27	25	49	35	38	13	58	65	27	0.253333	0.656667	0.49	0.956667	16	33.6667	28.6667	50
G10090_15141	71063	Zfp597	1.96	0.73	0.77	1.44	0.82	1.99	1.11	0.89	1.09	1.02	0.87	1.74	164	68	75	116	85	122	89	75	95	71	71	130	1.15333	1.41667	1.03	1.21	102.333	107.667	86.3333	90.6667
G10090_49595	115489464	Gm52520	0.2	0	0	0	0	0.63	0.07	0	0	0	0.07	0.22	3	0	0	0	0	7	1	0	0	0	1	3	0.0666667	0.21	0.0233333	0.0966667	1	2.33333	0.333333	1.33333
G10090_23567	329504	Lcmt2	3.54	3.08	3.09	5.47	4.2	5.65	4.27	4.07	3.4	4.62	4.67	7.81	179	167	181	268	265	209	208	209	181	194	229	353	3.23667	5.10667	3.91333	5.7	175.667	247.333	199.333	258.667
G10090_10196	16728	L1cam	4.65	8.23	7.09	7.87	2.54	11.99	7.84	7.45	7.72	6.97	7.78	8.58	370	699	648	603	251	689	600	601	643	457	596	610	6.65667	7.46667	7.67	7.77667	572.333	514.333	614.667	554.333
G10090_20071	12751	Tpp1	28.31	42.22	34.09	40.7	22.64	50.79	43.48	41.87	45.06	36.71	39.54	49.11	1502	2401	1978	2092	1399	1851	2210	2255	2515	1617	2016	2315	34.8733	38.0433	43.47	41.7867	1960.33	1780.67	2326.67	1982.67
G10090_12714	320554	Tcp11l1	0.95	0.63	0.52	0.63	0.42	0.98	0.73	0.7	0.84	0.51	0.53	0.63	216	126	127	103	131.07	146.21	130	139.02	131.83	102.05	119.41	125.59	0.7	0.676667	0.756667	0.556667	156.333	126.76	133.617	115.683
G10090_30836	102640594	Gm28710	0.04	0	0	0	0	0	0	0	0	0	0.08	0	1	0	0	0	0	0	0	0	0	0	2	0	0.0133333	0	0	0.0266667	0.333333	0	0	0.666667
G10090_1009	269702	Mphosph9	1.02	1.09	0.9	1.32	1.06	2.24	1.57	1.17	1	1.31	1.98	2.01	124	123	109	154	146	179	172	142	124	131	185	195	1.00333	1.54	1.24667	1.76667	118.667	159.667	146	170.333
G10090_16273	68922	Dnaic1	0.06	0.08	0.05	0.03	0.18	0.19	0.17	0.11	0.05	0.17	0.23	0.44	2	3	2	1	8	5	6	4	2	5	8	14	0.0633333	0.133333	0.11	0.28	2.33333	4.66667	4	9
G10090_11943	231225	Tapt1	13.19	8.89	8.42	15.02	9.95	20.4	13.57	12.74	11.18	15.39	12.36	18.22	694	506	514	766	657	793	688	681	620	676	634	859	10.1667	15.1233	12.4967	15.3233	571.333	738.667	663	723
G10090_16581	18770	Pklr	0.03	0	0	0	0	0	0	0	0.02	0	0	0	1	0	0	0	0	0	0	0	1	0	0	0	0.01	0	0.00666667	0	0.333333	0	0.333333	0
G10090_2050	14184	Fgfr3	31.95	23.02	32.67	57.1	23.04	55.13	25.87	22.26	22.9	25.8	32.38	36.43	1970	1519	2318	3394	1767	2478	1534	1393	1483	1318	1935	1999	29.2133	45.09	23.6767	31.5367	1935.67	2546.33	1470	1750.67
G10090_16174	435965	Lrp3	14.52	4.78	6.51	3.2	3.83	8.24	7.25	5.55	4.93	6.64	8.43	4.58	902	311	459	188	290	366	425	343	316	339	492	247	8.60333	5.09	5.91	6.55	557.333	281.333	361.333	359.333
G10090_3445	77110	Gpbp1l1	14.1	9.28	10.82	17.95	13.01	21.99	13.62	12.55	10.54	15.39	15.88	19.18	754	536	673	929	865	865	704	686	597	688	820	913	11.4	17.65	12.2367	16.8167	654.333	886.333	662.333	807
G10090_15178	234967	Slc36a4	6.25	3.21	3.45	6.93	3.21	6.43	5.25	5.66	3.98	5.58	5.17	6.07	534	293	340	573	341	401	431	491	358	395	427	462	4.30333	5.52333	4.96333	5.60667	389	438.333	426.667	428
G10090_11997	66506	Psmg3	23.69	24.83	21.85	23.05	26.64	19.96	17.86	22.73	20.5	24.87	27.31	30.04	224	252	244	211	315	139	167	220	202	196	250	250	23.4567	23.2167	20.3633	27.4067	240	221.667	196.333	232
G10090_21641	100009600	Zglp1	0.59	0.08	0.65	0.78	1.94	0.91	0.26	0.49	0.56	0.4	1.03	0.94	7	1	9	9	29	8	3	6	7	4	12	10	0.44	1.21	0.436667	0.79	5.66667	15.3333	5.33333	8.66667
G10090_25544	434436	Lsmem2	0.61	0.57	0.39	0.49	1.36	1.8	2.64	1.22	2.45	5.3	1.62	1.94	8	7	6	8	23	21	36	19	35	59	23	23	0.523333	1.21667	2.10333	2.95333	7	17.3333	30	35
G10090_22769	216551	Lgalsl	49.62	72.53	56.38	63.2	25.03	50.68	47.7	44.26	51.59	37.69	31.03	49.71	2632	4116	3500	3263	1637	1966	2441	2368	2889	1667	1611	2386	59.51	46.3033	47.85	39.4767	3416	2288.67	2566	1888
G10090_25788	97064	Wwtr1	27.43	16.68	17.32	26.56	16.28	35.29	23.27	20.92	18.12	31.63	30.59	28.12	1983	1292	1445	1859	1465	1862	1618	1534	1378	1897	2142	1816	20.4767	26.0433	20.77	30.1133	1573.33	1728.67	1510	1951.67
G10090_14160	269610	Chd5	0.06	0.03	0.06	0.13	0.07	0.45	0.1	0.09	0.03	0.21	0.27	0.16	9	5	10	18	13	49	13	13	5	25	37	21	0.05	0.216667	0.0733333	0.213333	8	26.6667	10.3333	27.6667
G10090_23601	269529	Fbxo10	3.79	2.32	2.11	4.37	1.9	5.38	3.6	3.13	3.37	4.22	4.51	4.48	267	176	172	298	167	277	245	224	250	247	308	282	2.74	3.88333	3.36667	4.40333	205	247.333	239.667	279
G10090_2267	231866	Zfp12	3.57	2.27	2.31	4.3	3.31	6.88	3.72	3.44	2.64	3.67	4.53	5.95	250	167	184	285	284	346	245	240	188	212	296	369	2.71667	4.83	3.26667	4.71667	200.333	305	224.333	292.333
G10090_31745	329384	Ptrh1	10.92	22.84	16.74	18.93	16.23	29.7	15.9	17.9	14.94	18.31	19.1	29.48	113	255	203	191	211	227	161	190	163	159	193	272	16.8333	21.62	16.2467	22.2967	190.333	209.667	171.333	208
G10090_1258	226525	Rasal2	2.73	2.02	1.74	3.18	1.64	3.81	2.7	2.42	2.34	2.8	3.26	3.19	430	330	315.16	468	301	425	403	379	378	361	487	430.05	2.16333	2.87667	2.48667	3.08333	358.387	398	386.667	426.017
G10090_12312	574418	Serinc4	0.06	0	0	0.22	0.02	0.14	0.06	0.03	0	0	0.22	0.07	2	0	0	3	1	2	2	1	0	0	5	2	0.02	0.126667	0.03	0.0966667	0.666667	2	1	2.33333
G10090_13702	237422	Ric8b	2.74	1.96	1.74	2.64	2.69	4.93	4.03	3.85	3.18	4.5	3.42	4.53	204	156	133	190	218	246	265	263	232	277	233	274	2.14667	3.42	3.68667	4.15	164.333	218	253.333	261.333
G10090_3446	675812	Zfp605	0.63	0.41	0.45	1.07	0.76	3.02	0.88	0.84	0.58	0.58	1.1	1.39	40	28	30	68	56	131	58	50	38	31	63	88	0.496667	1.61667	0.766667	1.02333	32.6667	85	48.6667	60.6667
G10090_13976	16704	Krtap19-5	42.66	0	0	545.91	1603.01	1.94	0.29	2.52	0	0	2.07	272.12	145	0	0	1838	6983	5	1	9	0	0	7	822	14.22	716.953	0.936667	91.3967	48.3333	2942	3.33333	276.333
G10090_71	17183	Matn4	1.01	0.33	0.2	0.95	5.97	1.63	3.06	4.1	0.72	1.71	6.12	6.44	37	13	9	34	277	44	111	153	28	53	221	211	0.513333	2.85	2.62667	4.75667	19.6667	118.333	97.3333	161.667
G10090_3736	116732	Tsga13	0	0	0	0	0	0.1	0	0	0	0	0	0	0	0	0	0	0	1	0	0	0	0	0	0	0	0.0333333	0	0	0	0.333333	0	0
G10090_17249	20389	Sftpc	1.16	0.11	0	0.83	0.56	0.16	0.71	1.02	0.55	0.55	0.48	0.26	10	1	0	7	6	1	6	9	5	4	4	2	0.423333	0.516667	0.76	0.43	3.66667	4.66667	6.66667	3.33333
G10090_9691	231214	Cc2d2a	3.11	2.21	2.01	3.24	1.89	6.39	3.56	3.19	2.79	4.1	4.03	3.7	252	191	189	256	191	380	281	266	240	279	318	269	2.44333	3.84	3.18	3.94333	210.667	275.667	262.333	288.667
G10090_12318	240614	Ranbp6	2.49	1.92	1.45	2.27	1.06	3.86	2.69	2.39	1.96	2.78	2.16	3.33	185	153	124	163	98	209	192	180	153	171	155	221	1.95333	2.39667	2.34667	2.75667	154	156.667	175	182.333
G10090_8014	19106	Eif2ak2	5.75	3.52	4.35	5.3	2.33	8.8	5.94	5.96	5.81	6.86	9.87	4.9	504.91	348	424	444	279.97	596	510	532.98	523	488.64	830	413.6	4.54	5.47667	5.90333	7.21	425.637	439.99	521.993	577.413
G10090_15569	17991	Ndufa2	141.52	145.25	147.26	137.95	203.23	139.18	173.42	173.89	165.39	199.79	158.72	163.23	754	841	934	722	1373	555	921	962	931	904	833	774	144.677	160.12	170.9	173.913	843	883.333	938	837
G10090_24758	16529	Kcnk5	0.82	1.26	1.2	3.84	1.82	2.47	2.65	1.7	1.87	2.32	2.73	3.22	41	68	69	187	113	91	128	86	98	96	132	144	1.09333	2.71	2.07333	2.75667	59.3333	130.333	104	124
G10090_6297	229707	Strip1	26.52	28.72	28.67	30.05	17.49	42.69	27.69	25.62	25.01	26.77	29.58	34.68	1267	1471	1583	1391	1041	1490	1275	1243	1257	1062	1370	1480	27.97	30.0767	26.1067	30.3433	1440.33	1307.33	1258.33	1304
G10090_3326	109032	Sp110	6.42	8.85	5.53	6.31	2.67	15.1	10	10.11	8.08	12.06	17.03	4.45	174.78	254.76	176.96	165.88	90	307.28	266.82	277.72	229.94	273.32	452.83	107.99	6.93333	8.02667	9.39667	11.18	202.167	187.72	258.16	278.047
G10090_17679	194237	Rimkla	0	0	0	0.02	0	0.04	0.02	0	0	0	0	0	0	0	0	1	0	2	1	0	0	0	0	0	0	0.02	0.00666667	0	0	1	0.333333	0
G10090_19719	19414	Rasa3	28.32	23.16	26.72	15.75	7.26	25.26	22.81	23.48	24.08	21.47	19.33	15.03	1759	1541	1916	947	561	1146	1364	1480	1574	1107	1163	834	26.0667	16.09	23.4567	18.61	1738.67	884.667	1472.67	1034.67
G10090_11628	20760	Sprr2f	34.19	193.2	289.54	8.98	0	1.23	31.92	43.57	229.99	0	0	3.3	186	1142	1874	48	0	5	173	246	1322	0	0	16	172.31	3.40333	101.827	1.1	1067.33	17.6667	580.333	5.33333
G10090_15148	216393	D930020B18Rik	0.12	0.03	0	0.54	0.35	0.32	0.06	0.06	0.07	0.04	0.16	0.75	7	2	0	29	20	14	4	4	4	2	10	40	0.05	0.403333	0.0633333	0.316667	3	21	4	17.3333
G10090_13433	67580	Lrrc18	0.08	0.47	0.02	0.2	0.2	0.25	0.14	0.31	0.3	0.4	0.2	0.25	3	9	1	5	7	6	5	9	5	7	4	5	0.19	0.216667	0.25	0.283333	4.33333	6	6.33333	5.33333
G10090_13399	75087	4930505A04Rik	0.09	0.09	0.16	0	0.45	0	0.29	0.09	0.09	0.11	0.1	0.11	1	1	2	0	6	0	3	1	1	1	1	1	0.113333	0.15	0.156667	0.106667	1.33333	2	1.66667	1
G10090_5895	19698	Relb	18.64	18	12.85	11.01	9.12	21.25	13.02	15.13	14.32	16.76	20.95	12.31	579	602	463	333	355	485	392	481	471	434	635	343	16.4967	13.7933	14.1567	16.6733	548	391	448	470.667
G10090_7115	230761	Zfp362	36.36	18.81	21	29.62	17.84	45.97	26.19	23.64	20.59	32.37	42.75	23.58	1533	850	1024	1211	937	1416	1064	1012	913	1133	1747	888	25.39	31.1433	23.4733	32.9	1135.67	1188	996.333	1256
G10090_9456	11639	Ak4	6.37	12.28	13.99	6.79	4.93	7.63	9.53	8.38	11.21	6.49	6.86	8.79	544.33	996.32	1255.92	553.87	528.34	509.92	707.5	671.82	915.87	450.53	586.98	664.37	10.88	6.45	9.70667	7.38	932.19	530.71	765.063	567.293
G10090_16382	66290	Atp6v1g1	228.37	179.7	171.56	244.48	260.94	223.03	191.38	184.59	156.53	214.27	229.38	229	3027	2565	2654	3154	4334	2177	2472	2503	2186	2376	2963	2708	193.21	242.817	177.5	224.217	2748.67	3221.67	2387	2682.33
G10090_16468	238896	Cdc20b	0	0.04	0	0	0	0	0	0	0	0.02	0	0	0	1	0	0	0	0	0	0	0	1	0	0	0.0133333	0	0	0.00666667	0.333333	0	0	0.333333
G10090_13387	105722	Ano6	29.99	19.14	18.18	21.23	11.33	29.17	27.37	27.24	21.87	26.6	23.52	23.62	2607	1783	1826	1789	1223	1852	2291	2405	2003	1921	1983	1837	22.4367	20.5767	25.4933	24.58	2072	1621.33	2233	1913.67
G10090_13877	13822	Epb41l2	17.14	17.4	14.83	17.4	9.05	29.34	27.61	27.21	20.55	28.89	27.79	18.31	1097	1196	1096	1080	730	1383	1715	1784	1388	1548	1725	1060	16.4567	18.5967	25.1233	24.9967	1129.67	1064.33	1629	1444.33
G10090_5385	102124	Enkd1	8.41	6.66	6.28	7.74	10.9	14.05	6.86	7.66	6.75	8.57	13.18	13.36	142	121	124	127	231	175	113	132	120	122	219	202	7.11667	10.8967	7.09	11.7033	129	177.667	121.667	181
G10090_10750	67750	4930578I06Rik	0.08	0.08	0.07	0	0	0	0.08	0.16	0	0	0.08	0	1	1	1	0	0	0	1	2	0	0	1	0	0.0766667	0	0.08	0.0266667	1	0	1	0.333333
G10090_20228	244551	Nanos3	0.59	0.27	0.72	0.28	0.23	0.79	0.73	0	0.26	0.35	0.6	1.16	4	2	6	2	2	4	5	0	2	2	4	7	0.526667	0.433333	0.33	0.703333	4	2.66667	2.33333	4.33333
G10090_16032	435921	Clec2f	1.98	9.92	11.7	1.95	0.37	0.63	5.84	5.96	10.18	1.49	0.93	0.74	27	124	149	22	9	4	61	79	131	12	18	11	7.86667	0.983333	7.32667	1.05333	100	11.6667	90.3333	13.6667
G10090_19377	100188919	Gm45915	0	0	0	0.03	0	0	0.07	0.03	0	0.04	0.03	0.04	0	0	0	1	0	0	2	1	0	1	1	1	0	0.01	0.0333333	0.0366667	0	0.333333	1	1
G10090_7432	68421	Lmbrd1	11.8	8.9	7.79	9.94	4.38	10.81	10.99	10.45	9.77	10.02	9.21	10.03	950.76	770	732.63	782	443	630	856	861.3	830	686	725	731.01	9.49667	8.37667	10.4033	9.75333	817.797	618.333	849.1	714.003
G10090_5673	68202	Ndufa5	137.21	101.67	113.36	89.12	136.64	131.96	144.66	148.33	155.56	182.31	119.03	151.54	594	499	593	391	756	424	643	687	729	672	520	594	117.413	119.24	149.517	150.96	562	523.667	686.333	595.333
G10090_23472	73748	Gadl1	0.22	0.17	0.14	0.94	2.24	5.43	2.04	2.27	0.54	3.51	1.4	3.71	12	10	9	48	149	212	104	123	28	150	74	175	0.176667	2.87	1.61667	2.87333	10.3333	136.333	85	133
G10090_9030	100041273	Ndufb4c	310.19	291.42	304.9	299.31	452.48	299.24	380.18	345.47	355.72	328.55	431.38	347.09	1069.15	1100.35	1272.89	1021.62	1998.03	783.1	1332.52	1252.9	1298.58	974.28	1478.4	1063.22	302.17	350.343	360.457	369.007	1147.46	1267.58	1294.67	1171.97
G10090_12824	68614	Letmd1	8.66	10.42	7.67	13.15	11.6	16.35	10	10.41	9.5	10.78	11.45	15.97	334	430	341	487	559	466	352	396	380	329	415	560	8.91667	13.7	9.97	12.7333	368.333	504	376	434.667
G10090_30367	104479	Ccdc117	4.71	3.08	3.2	6.21	4.8	7.96	5.53	4.95	3.93	5.53	5.74	6.82	238	167	187	304	302	294	269	254	209	232	281	308	3.66333	6.32333	4.80333	6.03	197.333	300	244	273.667
G10090_10149	14367	Fzd5	12.99	1.45	1.42	13.67	4.64	9.28	3.12	3.16	1.31	4.79	7.79	9.33	1389	166	176	1410	615	723	321	342	146	422	806	890	5.28667	9.19667	2.53	7.30333	577	916	269.667	706
G10090_78	58235	Nectin1	18.41	25.62	27.89	28.59	9.91	27.89	21.13	17.83	19.23	15.35	23.79	25.92	1617	2405	2821	2427	1082	1781	1780	1586	1776	1125	2021	2035	23.9733	22.13	19.3967	21.6867	2281	1763.33	1714	1727
G10090_9158	77632	Pramef12	0.62	0.16	0.05	1.82	1.16	3.48	0.38	0.47	0.08	1.33	0.93	1.36	22	6	2	63	51	91	13	17	3	39	34	43	0.276667	2.15333	0.31	1.20667	10	68.3333	11	38.6667
G10090_20623	15013	H2-Q2	0.04	0.07	0.06	0.26	0.06	0.15	0	0.17	0.21	0.08	0.15	0.04	1	2	2	7	2	3	0	5	6	2	4	1	0.0566667	0.156667	0.126667	0.09	1.66667	4	3.66667	2.33333
G10090_2615	27218	Slamf1	0.24	0.22	0.09	0.21	0	0.19	0.39	0.19	0.2	0.17	0.26	0.11	7	7	4	6	0	5	14	5	7	4	6	3	0.183333	0.133333	0.26	0.18	6	3.66667	8.66667	4.33333
G10090_20147	218165	Ofcc1	0.02	0.11	0	0.1	0.12	0.13	0.18	0.26	0	0.12	0.3	0.08	1	5	0	4	6	4	7	11	0	4	12	3	0.0433333	0.116667	0.146667	0.166667	2	4.66667	6	6.33333
G10090_18167	101513	Mob2	36.5	24.81	24.89	39.14	30.93	39.62	31.91	33.41	26.74	38.85	37.97	38.89	717	530	588	758	774	597	622	683	556	645	731	704	28.7333	36.5633	30.6867	38.57	611.667	709.667	620.333	693.333
G10090_24380	74591	Abca12	8.77	22.08	26.82	12.61	3.78	19.58	15.86	14.32	18.1	7.62	7.02	15.73	1140	3074	4020	1586	612	1856	1981	1887	2475	821	884	1827	19.2233	11.99	16.0933	10.1233	2744.67	1351.33	2114.33	1177.33
G10090_2566	243634	Ano2	0.02	0	0	0	0	0.03	0.04	0.06	0.07	0	0.06	0.04	1	0	0	0	0	1	2	3	4	0	3	2	0.00666667	0.01	0.0566667	0.0333333	0.333333	0.333333	3	1.66667
G10090_5961	74041	Ddias	2.91	1.84	2.07	1.27	1.36	2.07	2.61	2.1	2.54	1.35	1.48	2.15	147	100	123	64	86	76	131	110	137	60	73	97	2.27333	1.56667	2.41667	1.66	123.333	75.3333	126	76.6667
G10090_29843	75608	Chmp4b	273.47	233.39	231.89	267.26	243.97	292.77	220.81	193.01	186.02	257.31	299.99	229.36	5890	5400	5799	5589	6564	4624	4607	4236	4218	4618	6279	4410	246.25	268	199.947	262.22	5696.33	5592.33	4353.67	5102.33
G10090_14743	20667	Sox12	6.28	1.69	1.11	4.76	4.27	7.7	3.89	2.98	1.68	5.72	7.4	6.19	422	122	86	310	357	378	252	203	119	319	482	372	3.02667	5.57667	2.85	6.43667	210	348.333	191.333	391
G10090_5825	109294	Prex2	1.76	0.86	0.58	1.09	0.38	1.73	2.21	1.56	1.65	1.78	1.13	0.85	308	140	116	183	55	169	370	275	303	257	191	88	1.06667	1.06667	1.80667	1.25333	188	135.667	316	178.667
G10090_8798	80987	Nckipsd	9.65	10.99	11.6	10.17	7.15	20.37	11.21	10.55	11.16	10.17	12.42	13.01	440	526	595	438	395	674	483	490	524	377	536	521	10.7467	12.5633	10.9733	11.8667	520.333	502.333	499	478
G10090_73	414758	Zfp950	2.14	1.54	1.5	3.73	3.06	8.12	2.88	2.58	2.94	2.38	3.52	6.58	111.7	76.15	84.14	182.47	191.39	334.18	179.93	174.65	156.04	83.84	196.87	296.86	1.72667	4.97	2.8	4.16	90.6633	236.013	170.207	192.523
G10090_31865	20524	Slc25a17	44.58	44.97	32.48	48.94	39.18	50.57	47.05	46.55	42.39	41.41	38.8	51.52	1004	1088	849	1070	1102	835	1026	1068	1005	777	849	1036	40.6767	46.23	45.33	43.91	980.333	1002.33	1033	887.333
G10090_5777	16407	Itgae	0.18	0.43	0.23	2.04	0.47	1.58	1.86	1.81	1.19	2.42	2.39	1.13	12	27	15	119	34	69	104	107	74	118	140	60	0.28	1.36333	1.62	1.98	18	74	95	106
G10090_22637	381484	Gm5150	14.79	13.07	13.44	3.16	0.38	0.16	3.59	4.32	4.38	0.42	0.51	0.4	180	182	185	41	5	1	48	55	60	5	7	3	13.7667	1.23333	4.09667	0.443333	182.333	15.6667	54.3333	5
G10090_29343	58176	Rhbg	11.28	13.51	9.47	21.14	19.19	28.84	11.61	12.41	9.58	12.65	17.84	30.13	281	362	280	500	619	526	273	305	255	262	426	668	11.42	23.0567	11.2	20.2067	307.667	548.333	277.667	452
G10090_10462	216274	Cep290	1.11	0.2	0.21	0.44	0.3	1.06	0.9	0.76	0.63	0.41	0.89	0.82	153.43	33.66	34.03	61.35	58.37	111.58	118.69	115.16	94.53	53.15	120.01	111.35	0.506667	0.6	0.763333	0.706667	73.7067	77.1	109.46	94.8367
G10090_22441	73389	Hbp1	48.01	28.61	34.92	64.26	40.58	68.02	37.42	40.71	32.52	48.89	49.26	66.01	1864	1189	1568	2414	1965	1935	1392	1599	1322	1569	1845	2286	37.18	57.62	36.8833	54.72	1540.33	2104.67	1437.67	1900
G10090_4758	209630	Frmd4a	10.76	6.02	5.15	17.36	10.26	24.97	12.86	11.3	6.94	16.4	21.4	20.95	975	584.01	542	1520	1147.02	1641	1123	1039	663.99	1236	1869	1692	7.31	17.53	10.3667	19.5833	700.337	1436.01	941.997	1599
G10090_23748	70054	Ccdc89	0.12	0.11	0.08	0.21	0.07	0.12	0.15	0.09	0.08	0.04	0.18	0	4	4	3	7	3	3	5	3	3	1	6	0	0.103333	0.133333	0.106667	0.0733333	3.66667	4.33333	3.66667	2.33333
G10090_32294	544791	Myh13	0.09	0.01	0.01	0.1	0.1	0.3	0.05	0.02	0	0.13	0.15	0.16	8	1	1.02	9	11	20	4	2	0	10	13	13	0.0366667	0.166667	0.0233333	0.146667	3.34	13.3333	2	12
G10090_1462	269695	Rnft2	1.06	0.41	0.4	1.05	0.69	1.8	0.85	0.69	0.66	1.02	0.89	1.88	67	29	30	66	58	81	52	45	45	54	56	106	0.623333	1.18	0.733333	1.26333	42	68.3333	47.3333	72
G10090_33407	21856	Timm44	36.47	34.53	38.47	36.18	32.46	47.81	33.83	31.94	32.34	38.03	31.42	40.52	889	904	1088	856	988	854	798	793	830	772	744	882	36.49	38.8167	32.7033	36.6567	960.333	899.333	807	799.333
G10090_29153	103149	Upb1	0.96	0.56	0.14	1.66	2.06	2.75	0.37	0.64	0.23	2.4	1.68	2.08	43	27	7	72	115	90	16	29	11	89	73	83	0.553333	2.15667	0.413333	2.05333	25.6667	92.3333	18.6667	81.6667
G10090_12140	215456	Gpat2	0.08	0.05	0.12	0.11	0.15	0.18	0.06	0.18	0.13	0.03	0.19	0.18	3	2	5	4	7	5	2	7	5	1	7	6	0.0833333	0.146667	0.123333	0.133333	3.33333	5.33333	4.66667	4.66667
G10090_15168	280411	Lix1l	20.38	13.68	11.22	11.74	8.22	16.35	16.1	17.27	14.39	20.49	15.98	9.83	736	530	469	411	370	432	561	634	547	615	560	317	15.0933	12.1033	15.92	15.4333	578.333	404.333	580.667	497.333
G10090_31265	13370	Dio1	0.09	0.08	0.08	0.05	0.11	0	0.05	0.17	0	0.1	0.22	0.05	2	2	2	1	3	0	1	4	0	2	5	1	0.0833333	0.0533333	0.0733333	0.123333	2	1.33333	1.66667	2.66667
G10090_19310	381591	L1td1	0	0	0	0	0.02	0	0	0	0	0	0	0	0	0	0	0	1	0	0	0	0	0	0	0	0	0.00666667	0	0	0	0.333333	0	0
G10090_26442	18601	Padi3	79.52	0.23	0.31	269.3	63.49	58.75	17.35	20.22	0.32	18	85.43	177.64	3590	11	16	11780	3571	1938	755	927	15	675	3739	7163	26.6867	130.513	12.63	93.69	1205.67	5763	565.667	3859
G10090_24002	70127	Dpf3	0.1	0.47	0.65	0.51	0.9	1.96	1.39	0.95	1.18	2	1.18	1.12	2	12	16	10	26	33	28	21	29	36	24	21	0.406667	1.12333	1.17333	1.43333	10	23	26	27
G10090_25367	102614	Rpp25	1.44	1.18	0.79	2.25	2.58	2.43	1.43	1.3	0.44	2	4.15	3.42	25	22	16	38	56	31	24	23	8	29	70	53	1.13667	2.42	1.05667	3.19	21	41.6667	18.3333	50.6667
G10090_14578	12797	Cnn1	2.29	21.24	4.5	17.67	8.02	8.69	15.72	19.33	13.04	12.74	15.46	6.16	42	419	96	315	184	117	290	367	252	195	276	101	9.34333	11.46	16.03	11.4533	185.667	205.333	303	190.667
G10090_15648	75678	Ippk	7.63	8.12	7.39	7.27	5	6.94	6.61	5.77	6.17	4.12	3.96	7.84	328	364	355	303	256	218	268	246	279	147	165	301	7.71333	6.40333	6.18333	5.30667	349	259	264.333	204.333
G10090_3432	330627	Trim66	0.04	0.01	0.04	0.03	0.01	0.12	0.06	0.05	0.02	0.02	0.04	0.06	6	1	7	4	1	13	8	7	3	2	6	8	0.03	0.0533333	0.0433333	0.04	4.66667	6	6	5.33333
G10090_20362	216643	Gabrp	10.23	0	0.02	48.2	30.15	8.85	3.09	4.44	0.02	1.83	11.75	35.38	493	0	1	2254	1810	314	142	219	1	74	545	1531	3.41667	29.0667	2.51667	16.32	164.667	1459.33	120.667	716.667
G10090_9562	110886	Gabra5	0	0	0	0	0	0	0	0.06	0.03	0	0.03	0	0	0	0	0	0	0	0	2	1	0	1	0	0	0	0.03	0.01	0	0	1	0.333333
G10090_20739	69556	Bod1	77.83	92.24	106.91	63.52	74.61	73.54	80.78	72.37	82.66	83.77	71.07	68.41	1420	1809	2268	1126	1702	985	1430	1347	1588	1275	1261	1114	92.3267	70.5567	78.6033	74.4167	1832.33	1271	1455	1216.67
G10090_22253	58231	Stk4	15.27	12.44	11.01	15.16	7.84	17.71	11.98	12.52	10.59	11.63	12.39	16.9	1225	1073	1020	1178	783	1038	925	1019	892	772	945	1211	12.9067	13.57	11.6967	13.64	1106	999.667	945.333	976
G10090_18015	81600	Chia1	0.05	0	0.04	0	0	0	0	0	0	0.12	0	0.11	1	0	1	0	0	0	0	0	0	2	0	2	0.03	0	0	0.0766667	0.666667	0	0	1.33333
G10090_2749	332175	Zdhhc23	1.41	1.45	1.81	1.42	0.97	2.77	1.42	1.56	1.38	1.41	1.46	2.51	127	139	186	122	106	177	121	140	128	101	125	196	1.55667	1.72	1.45333	1.79333	150.667	135	129.667	140.667
G10090_9366	51792	Ppp2r1a	142.26	128.78	123.1	151.85	94.37	164.43	131.02	131.18	117.03	130.91	144.83	164.23	4557	4426	4566	4717	3770	3854	4053	4273	3945	3487	4502	4698	131.38	136.883	126.41	146.657	4516.33	4113.67	4090.33	4229
G10090_4461	75454	Phpt1	35.44	34.21	40.96	50.9	76.76	56.69	42.46	51.89	37.99	76.59	52.7	74.29	210	226	285	316	595	262	251	324	242	378	307	400	36.87	61.45	44.1133	67.86	240.333	391	272.333	361.667
G10090_4358	15165	Hcn1	0.06	0.02	0.04	0.1	0.01	0.06	0.07	0.1	0.03	0.2	0.2	0.07	7	2	6	12	2	5	8	13	4	20	24	8	0.04	0.0566667	0.0666667	0.156667	5	6.33333	8.33333	17.3333
G10090_19928	227731	Slc25a25	6.15	6.35	5.5	7.06	5.29	10.01	6.51	7.18	6.13	9.85	7.04	9.97	300	330	310	333	317	354	304	354	312	397	332	435	6	7.45333	6.60667	8.95333	313.333	334.667	323.333	388
G10090_3816	74685	Lrrc74b	0	0	0.05	0	0.08	0.36	0.33	0	0.42	0.31	0.2	0.21	0	0	1	0	3	8	5	0	7	5	6	4	0.0166667	0.146667	0.25	0.24	0.333333	3.66667	4	5
G10090_33450	241732	Tspyl3	1.55	1.69	1.17	1.67	1.67	3.42	2.2	2.83	1.98	3.01	3.86	2.48	70	82	61	73	94	113	96	130	94	113	169	100	1.47	2.25333	2.33667	3.11667	71	93.3333	106.667	127.333
G10090_26293	210529	Mettl14	9	5.42	6.33	8.28	6.23	11.38	8.02	6.89	6.6	8.74	7.46	11.35	342	221	278	305	295	316	294	266	264	276	275	385	6.91667	8.63	7.17	9.18333	280.333	305.333	274.667	312
G10090_10476	237360	Adamts14	1.56	1.77	1.07	2.22	2.37	13.69	4.19	3.72	1.71	4.94	6.32	5.03	123	150	98	170	233	790	319	298	142	324	484	355	1.46667	6.09333	3.20667	5.43	123.667	397.667	253	387.667
G10090_6547	234663	Dync1li2	11.79	11.37	10.29	13.09	8.68	19.68	14.98	12.66	12.32	14.06	13.22	18.86	868	868	858	916	773	1071	1033	916	944	833	919	1243	11.15	13.8167	13.32	15.38	864.667	920	964.333	998.333
G10090_804	100683	Trrap	6.45	5.11	5.36	7.56	3.8	12.02	6.81	6.23	5.22	7.21	7.85	8.24	1308	1111	1252	1484	957	1770	1331	1282	1122	1216	1540	1487	5.64	7.79333	6.08667	7.76667	1223.67	1403.67	1245	1414.33
G10090_22143	18858	Pmp22	118.71	86.9	73.98	100.7	70.62	152.65	127.25	126.3	110.32	181.52	163.83	97.53	3026	2368	2183	2481	2236	2833	3126	3262	2948	3830	4025	2208	93.1967	107.99	121.29	147.627	2525.67	2516.67	3112	3354.33
G10090_15332	108169060	Gm50598	0	0	0	0.24	0	0	0	0	0	0	0	0	0	0	0	4	0	0	0	0	0	0	0	0	0	0.08	0	0	0	1.33333	0	0
G10090_11552	80733	Car15	0.37	0.55	0.19	0.53	0.71	1.95	0.53	0.36	0.49	0.98	0.54	1.16	5	8	4	8	15	20	8	5	7	11	8	17	0.37	1.06333	0.46	0.893333	5.66667	14.3333	6.66667	12
G10090_23982	50774	Krtap5-1	0.76	0	0	1.24	4.79	0.34	0	0	0	0	0	0.72	6	0	0	9.48	47.32	2	0	0	0	0	0	5	0.253333	2.12333	0	0.24	2	19.6	0	1.66667
G10090_12769	56350	Arl3	32.45	25.34	21.94	38.85	53.16	45.97	35.65	36.55	25.91	56.8	47.91	48.45	339	286	269	396	700	357	365	392	288	503	491	454	26.5767	45.9933	32.7033	51.0533	298	484.333	348.333	482.667
G10090_26302	16414	Itgb2	46.34	56.28	55.26	16.96	3.82	18.73	35.02	49.08	38.52	17.43	24.12	10.7	1942	2534	2681	686	198	575	1418	2094	1698	606	982	401	52.6267	13.17	40.8733	17.4167	2385.67	486.333	1736.67	663
G10090_1772	12805	Cntn1	0.22	0.17	0.21	1	0.16	1.07	0.63	0.33	0.33	0.83	0.4	0.64	19	16	21	84	17	68	53	29	30	60	34	50	0.2	0.743333	0.43	0.623333	18.6667	56.3333	37.3333	48
G10090_17410	239659	C1ql4	0.02	0	0	0.02	0	0	0	0	0	0	0	0	1	0	0	1	0	0	0	0	0	0	0	0	0.00666667	0.00666667	0	0	0.333333	0.333333	0	0
G10090_10062	19092	Prkg2	3.39	0.4	1.06	0.58	0.41	0.17	0.63	0.79	0.73	0.44	0.59	0.82	224	23	72	40	31	7	43	46	43	22	35	37	1.61667	0.386667	0.716667	0.616667	106.333	26	44	31.3333
G10090_16471	218121	Mboat1	9.63	7.39	11.09	7.84	6.42	11.67	7.17	4.93	5.59	7.67	10.34	11.27	344	334	434	302	294	335	276	211	241	256	314	384	9.37	8.64333	5.89667	9.76	370.667	310.333	242.667	318
G10090_22379	12328	Caml	27.83	24.6	22.69	27.04	24.39	35.1	27.36	28.26	21.1	29.96	32.72	35.16	501	476	475	473	549	464	478	519	400	450	573	565	25.04	28.8433	25.5733	32.6133	484	495.333	465.667	529.333
G10090_30326	50505	Ercc4	3.61	2.63	2.74	3.59	2.24	5.62	3.21	3.41	3.07	3.05	3.27	4.24	375	293	328	361	290	426	320	359	335	263	329	393	2.99333	3.81667	3.23	3.52	332	359	338	328.333
G10090_11165	13809	Enpep	0.69	3.03	1.12	2.27	1.9	8.08	3.22	3.47	3.47	5.46	4.04	3.89	44	206	82	140	150	375	197	224	232	288	249	221	1.61333	4.08333	3.38667	4.46333	110.667	221.667	217.667	252.667
G10090_9857	56428	Mtch2	82.02	82.83	55.41	86.74	84.75	89.36	86.76	84.14	81.25	92.47	71.82	110.4	1973	1836	1503	1790	2213	1459	1792	1849	1853	1679	1496	2087	73.42	86.95	84.05	91.5633	1770.67	1820.67	1831.33	1754
G10090_31793	20201	S100a8	9482.85	23424.6	23875.2	992.22	53.37	39.84	6480.19	8490.66	18950.3	166.78	24.28	34.86	18946	51998	59570	1991	139	62	13648	18284	40245	293	49	62	18927.5	361.81	11307.1	75.3067	43504.7	730.667	24059	134.667
G10090_7882	73729	Zfp383	0.87	1.01	1.23	1.4	1.4	4.02	1.99	2.02	0.95	3.08	2.07	2.38	33	42	54	52	66	112	74	78	38	97	77	81	1.03667	2.27333	1.65333	2.51	43	76.6667	63.3333	85
G10090_9707	30054	Rnf17	0.04	0.04	0.02	0.12	0	0.1	0	0.02	0.04	0	0.02	0.04	2	2	1	6	0	4	0	1	2	0	1	2	0.0333333	0.0733333	0.02	0.02	1.66667	3.33333	1	1
G10090_26189	20371	Foxp3	0.02	0.5	0.28	0.59	0.26	0.73	0.7	0.72	0.44	0.58	1.12	0.36	1	30	18	32	18	30	38	41	26	27	61	18	0.266667	0.526667	0.62	0.686667	16.3333	26.6667	35	35.3333
G10090_3395	18256	Oc90	0	0	0	0	0	0	0	0	0.05	0	0	0	0	0	0	0	0	0	0	0	1	0	0	0	0	0	0.0166667	0	0	0	0.333333	0
G10090_6217	18968	Pola1	4.07	3.19	2.51	3.21	1.06	4.14	4.49	3.92	3.96	3.96	4.38	3.13	334	280	238	255	108	248	354	326	342	270	349	230	3.25667	2.80333	4.12333	3.82333	284	203.667	340.667	283
G10090_7859	100233207	Gm17359	0.05	0	0	0	0	0.07	0.1	0	0	0.18	0	0.04	1	0	0	0	0	1	2	0	0	3	0	1	0.0166667	0.0233333	0.0333333	0.0733333	0.333333	0.333333	0.666667	1.33333
G10090_12063	15551	Htr1b	0.49	1.25	1.66	0.09	0	0.02	0.46	0.43	0.47	0.07	0	0.03	35	96	138	6	0	1	32	31	35	4	0	2	1.13333	0.0366667	0.453333	0.0333333	89.6667	2.33333	32.6667	2
G10090_32197	13521	Slc26a2	3.19	3.88	3.52	4.18	0.82	4.87	5.55	4.81	4.52	3.51	4.38	3.53	185	241	236	235	59	206	310	283	276	169	246	183	3.53	3.29	4.96	3.80667	220.667	166.667	289.667	199.333
G10090_27308	384059	Tlr12	0	0.16	0.02	0.2	0.03	0.09	0.29	0.27	0.04	0.13	0.35	0.17	0	8	1	9	2	3	13	13	2	5	16	7	0.06	0.106667	0.2	0.216667	3	4.66667	9.33333	9.33333
G10090_317	110749	Chaf1b	33.6	18.57	21.25	18.4	23.04	32.17	23.06	17.22	17.36	27.14	28.65	24.12	891	529	652	473	763	625	591	464	484	598	738	570	24.4733	24.5367	19.2133	26.6367	690.667	620.333	513	635.333
G10090_26994	28088	Rtcb	70.75	46.07	49.03	58.79	50.07	72.44	53.86	54.13	49.37	66.97	54.04	70.42	1950	1363	1566	1572	1722	1462	1435	1518	1432	1536	1446	1733	55.2833	60.4333	52.4533	63.81	1626.33	1585.33	1461.67	1571.67
G10090_28750	66926	Trmt6	23.73	10.67	11.74	16.22	9.96	15.21	12.3	10.93	9.95	11.54	11	19.03	985	475	564	654	517	464	493	467	440	397	444	708	15.38	13.7967	11.06	13.8567	674.667	545	466.667	516.333
G10090_12386	17076	Ly75	0.95	0.39	0.29	0.53	0.14	0.5	0.42	0.81	0.26	0.43	0.47	0.29	101	45	36	55	18	39	43	88	29	38	48	28	0.543333	0.39	0.496667	0.396667	60.6667	37.3333	53.3333	38
G10090_30686	435286	Krtap9-5	0	0	0	0.15	10.69	0	0	0.28	0	0	0.07	0.97	0	0	0	2	185	0	0	4	0	0	1	12	0	3.61333	0.0933333	0.346667	0	62.3333	1.33333	4.33333
G10090_5207	52040	Ppp1r10	8	13.75	15.51	21.97	11.57	25.27	18.47	15.11	14.28	18.67	20.25	21.62	532	968	1177	1426	955	1205	1168	1014	1008	1016	1298	1292	12.42	19.6033	15.9533	20.18	892.333	1195.33	1063.33	1202
G10090_326	237336	Tbpl1	6.26	4.41	3.66	5.28	4.97	6.8	4.7	4.82	4.1	5.79	4.87	6.4	264	200	178	216	262	211	193	206	183	204	199	241	4.77667	5.68333	4.54	5.68667	214	229.667	194	214.667
G10090_13953	216971	Fam222b	6.12	4.98	5.35	8.32	5.42	11.09	6.51	6.2	5.29	6.73	9.13	8.85	352	307	354	465	391	466	359	361	319	325	512	458	5.48333	8.27667	6	8.23667	337.667	440.667	346.333	431.667
G10090_828	27278	Clnk	0.05	0.22	0.12	0.1	0.04	0.13	0.15	0.32	0.09	0.11	0.29	0.05	1	6	3	3	1	2	3	7	2	2	9	1	0.13	0.09	0.186667	0.15	3.33333	2	4	4
G10090_31973	432613	Trim80	0	0	0	0.04	0	0	0	0	0	0	0	0	0	0	0	1	0	0	0	0	0	0	0	0	0	0.0133333	0	0	0	0.333333	0	0
G10090_11881	69537	Dnase1l1	15.88	17.91	13.74	18.22	13.78	24.57	20.63	24.03	19.34	23.46	20.96	17.57	291	344	299	321	310	320	363	452	364	364	383	303	15.8433	18.8567	21.3333	20.6633	311.333	317	393	350
G10090_21156	19091	Prkg1	0.45	0.34	0.3	0.75	0.13	0.99	1.85	1.16	1.55	1.81	0.91	0.6	48	39	37	78	17	78	183	127	175	162	71	57	0.363333	0.623333	1.52	1.10667	41.3333	57.6667	161.667	96.6667
G10090_12365	234130	Dkk4	0	0	0.05	0.31	0.47	0	0	0.06	0	0	0	0.2	0	0	1	5	10	0	0	1	0	0	0	3	0.0166667	0.26	0.02	0.0666667	0.333333	5	0.333333	1
G10090_5456	76954	Denn2b	7.85	6.44	5.6	12.44	7.71	16.35	10.63	10.47	7.92	13.05	13	11.87	524	461	418	783	643	760	693	707	548	665	802	718	6.63	12.1667	9.67333	12.64	467.667	728.667	649.333	728.333
G10090_4315	14087	Fanca	3.17	2.2	2.27	2.68	1.52	3.14	2.39	2	2.03	2.07	2.85	4.76	241	190	195	198	173	206	178	154	164	131	222	350	2.54667	2.44667	2.14	3.22667	208.667	192.333	165.333	234.333
G10090_12983	234388	Ccdc124	227.99	282.05	247.03	241.15	343.87	274.19	231.49	181.21	189.56	246.37	324.27	231.55	2356	3142	2988	2428	4459	2094	2342	1921	2063	2134	3269	2138	252.357	286.403	200.753	267.397	2828.67	2993.67	2108.67	2513.67
G10090_5915	70297	Gcc2	3.6	1.67	1.59	3.3	1.9	5.69	3.54	3.76	3.25	2.41	4.11	4.71	359	176	179	313	231	406	341	378	338	197	396	409	2.28667	3.63	3.51667	3.74333	238	316.667	352.333	334
G10090_7647	67952	Tomm20	76.68	40.89	49.88	47.3	41.99	39.05	45.82	45.3	40.68	44.27	43.38	40.4	5836	3334	4382	3486	3978	2169	3355	3498	3257	2795	3198	2747	55.8167	42.78	43.9333	42.6833	4517.33	3211	3370	2913.33
G10090_13964	15208	Hes5	0.25	0	0	0.07	0.81	0.96	0.2	0.3	0	0.96	1.75	0.83	4	0	0	1	17	13	4	5	0	13	28	12	0.0833333	0.613333	0.166667	1.18	1.33333	10.3333	3	17.6667
G10090_2270	11991	Hnrnpd	26.29	16.98	20.43	19.72	12.04	27.96	22.74	17.03	14.91	19.34	17.98	22.85	2790	1918	2485	2018	1595	2207	2320	1826	1658	1689	1854	2196	21.2333	19.9067	18.2267	20.0567	2397.67	1940	1934.67	1913
G10090_19994	271887	Rbbp8nl	1.84	2.57	2.94	4.42	3.65	8	3.1	2.13	2.43	3.81	6.88	4.45	85	127	157	195	210	261	138	100	118	146	305	180	2.45	5.35667	2.55333	5.04667	123	222	118.667	210.333
G10090_2151	16886	Limk2	88.61	88.14	88.38	105.35	59.21	84.87	71.33	63.06	76.45	51.73	61.33	88.05	5125	5233	5864	5697	4086	3465	3736	3543	4501	2368	3240	4335	88.3767	83.1433	70.28	67.0367	5407.33	4416	3926.67	3314.33
G10090_15357	399566	Btbd6	16.44	12.26	12.93	18.58	21.91	28.01	14.08	13.84	13.14	19.26	21.84	17.91	508	390	451	537	819	612	408	425	411	480	634	478	13.8767	22.8333	13.6867	19.67	449.667	656	414.667	530.667
G10090_8344	53978	Lpar2	5.49	3.42	2.72	6.1	3.04	5.16	2.85	2.91	2.55	3.01	3.3	5.02	481	321	275	518	332	330	240	259	235	219	280	393	3.87667	4.76667	2.77	3.77667	359	393.333	244.667	297.333
G10090_3706	108153	Adamts7	5.5	4.57	3.43	1.64	1.52	4.77	4.48	4.34	3.4	2.96	3.55	1.71	428	355	306	117	140	276	323	330	267	187	258	119	4.5	2.64333	4.07333	2.74	363	177.667	306.667	188
G10090_1191	50996	Pdcd7	8.51	6.96	7.75	10.39	10.79	19.94	8.91	6.61	7.66	13.28	16.7	13.47	300	263	316	355	474	514	303	237	284	389	571	424	7.74	13.7067	7.72667	14.4833	293	447.667	274.667	461.333
G10090_7225	70454	Cenpl	4.01	3.28	2.7	3.09	3.48	5.1	3.26	3.67	3.11	4.23	3.6	4.73	131	115	102	98	142	122	103	122	107	115	114	138	3.33	3.89	3.34667	4.18667	116	120.667	110.667	122.333
[truncated: 16,513 more rows]
